# Supplementary material for: Concordance of microbial and visual health indicators of white-band disease in nursery reared Caribbean coral Acropora cervicornis
Source: PeerJ. 2023 Jun 21;11:e15170. doi: 10.7717/peerj.15170 (PMC10290447; doi:10.7717/peerj.15170)
Supplement: Table S2 [file peerj-11-15170-s006.csv]

TableS2: DeSeq2 Analysis of Healthy 2019 VS Disease 2019
baseMean	log2FoldChange	lfcSE	stat	pvalue	padj	Kingdom	Phylum	Class	Order	Family	Genus	OTU	OrderGenus
148.264.866.806.608	-514.788.785.412.174	173.538.722.096.248	-29.664.202.847.285	0.003012885	0.010508353	Bacteria	Proteobacteria	Alphaproteobacteria	Rickettsiales	Midichloriaceae	MD3-55	TACGAAGGGGGCAAGCGTTACTCGGAATTATTGGGCGTAAAGCGTGCGTAGGCGGTTTTATAAGTTGAAAGTGAAAGCCTTTGGCTCAACCAAAGAATTGCTTACAAAACTGTAAAACTAGAGTATTAGAGAAGATAGAAGAATTCCTGATGTAGGGGTGAAATCCGTAGATATCAGGAGGAATATCGAAGGCGAAAGCATCTGTCTGGCTAAATACTGACGCTGTTGCACGAAAGCGTGGGGAGCAAACAGG	Rickettsiales MD3-55
170.609.665.046.289	887.068.059.841.324	142.275.021.880.359	62.348.826.105.771	4.52E+04	5.54E+05	Bacteria	Proteobacteria	Gammaproteobacteria	Alteromonadales	Pseudoalteromonadaceae	Algicola	TACGGAGGGTGCGAGCGTTAATCGGAATTACTGGGCGTAAAGCGTACGCAGGCGGTTAGTTAAGTCAGATGTGAAAGCCCCGGGCTCAACCTGGGAACTGCATTTGAAACTGGCTAACTAGAGTGCGGCAGAGGGTGGTAGAATTTCAGGTGTAGCGGTGAAATGCGTAGAGATCTGAAGGAATACCGATGGCGAAGGCAGCCACCTGGGCCGACACTGACGCTCATGTACGAAAGCGTGGGTAGCAAACAGG	Alteromonadales Algicola
153.703.369.891.732	-339.301.091.812.814	102.977.085.706.256	-329.491.837.417.771	0.000984503	0.004266178	Bacteria	Cyanobacteria	Oxyphotobacteria	Synechococcales	Cyanobiaceae	Prochlorococcus_MIT9313	TACGGGAGTGGCAAGCGTTATCCGGAATTATTGGGCGTAAAGCGTCCGCAGGCGGCTTTTCAAGTCTGCTGTTAAAGCGTGGAGCTTAACTCCATCATGGCAGTGGAAACTGAAAGGCTTGAGTATGGTAGGGGCAGAGGGAATTCCCGGTGTAGCGGTGAAATGCGTAGATATCGGGAAGAACACCAGTGGCGAAGGCGCTCTGCTGGGCCATTACTGACGCTCATGGACGAAAGCCAGGGGAGCGAAAGGG	Synechococcales Prochlorococcus_MIT9313
131.836.570.356.467	-360.286.161.360.568	12.622.440.164.418	-285.433.051.507.897	0.004312764	0.013604232	Bacteria	Proteobacteria	Alphaproteobacteria	Alphaproteobacteria	Alphaproteobacteria	Alphaproteobacteria	TACGAAGGGGGCAAGCGTTGTTCGGATTTACTGGGCGTAAAGGGCGTGTAGGCGGATGATATAGTTAGAGGTGAAAGCCCAGGGCTCAACCTTGGAACTGCCTTTAATACTTATCATCTAGAGTTTGTGAGAGGGTGGCGGAATATCCAGTGTAGAGGTGAAATTCGTAGATATTGGATAGAATACCAGTGGCGAAGGCGGCCACCTGGCACAACACTGACGCTGAGGCGCGAAAGCGTGGGGAGCAAACAGG	Alphaproteobacteria Alphaproteobacteria
167.540.434.331.279	945.059.674.331.553	174.335.208.182.742	542.093.409.692.045	5.93E+06	5.78E+07	Bacteria	Proteobacteria	Gammaproteobacteria	Alteromonadales	Colwelliaceae	Thalassotalea	TACGGAGGGTGCGAGCGTTAATCGGAATTACTGGGCGTAAAGCGTGCGTAGGCGGATAGTTAAGCGAGATGTGAAATCCCGGGGCTCAACCTCGGAACTGCATTTCGAACTGGCTGTCTAGAGTCTTGTAGAGGGTGGTGGAATTTCCAGTGTAGCGGTGAAATGCGTAGAGATTGGAAGGAACATCAGTGGCGAAGGCGGCCACCTGGACAAAGACTGACGCTGAGGCACGAAAGCGTGGGGAGCGAACAGG	Alteromonadales Thalassotalea
476.424.660.332.819	408.025.141.040.108	120.246.388.226.382	339.324.238.389.545	0.000690705	0.003220787	Bacteria	Proteobacteria	Gammaproteobacteria	Vibrionales	Vibrionaceae	Vibrio	TACGGAGGGTGCGAGCGTTAATCGGAATTACTGGGCGTAAAGCGCATGCAGGTGGTTTGTTAAGTCAGATGTGAAAGCCCGGGGCTCAACCTCGGAATTGCATTTGAAACTGGCAGACTAGAGTACTGTAGAGGGGGGTAGAATTTCAGGTGTAGCGGTGAAATGCGTAGAGATCTGAAGGAATACCGGTGGCGAAGGCGGCCCCCTGGACAGATACTGACACTCAGATGCGAAAGCGTGGGGAGCAAACAGG	Vibrionales Vibrio
193.762.319.198.368	870.025.889.453.714	180.111.803.385.664	48.304.768.099.555	1.36E+08	1.10E+09	Bacteria	Proteobacteria	Gammaproteobacteria	Oceanospirillales	Saccharospirillaceae	Thalassolituus	TACGGAGGGTGCAAGCGTTAATCGGAATTACTGGGCGTAAAGCGCGCGTAGGTGGTTTGTTAAGCGGAATGTGAAAGCCCCGGGCTCAACCTGGGAACTGCATTGCGAACTGGCAGACTAGAGTACAGTAGAGGGTAGTGGAATTTCCTGTGTAGCGGTGAAATGCGTAGAGATGGGAAGGAACATCAGTGGCGAAGGCGACTGCCTGGACTGATACTGACACTGAGGTGCGAAAGCGTGGGGAGCAAACAGG	Oceanospirillales Thalassolituus
318.857.615.767.022	826.247.547.697.495	26.428.212.924.766	312.638.448.180.207	0.0017697	0.00709534	Bacteria	Bacteroidetes	Bacteroidia	Chitinophagales	Saprospiraceae	Saprospira	TACGGAGGGTGCAAGCGTTATCCGGAATCACTGGGTTTAAAGGGTACGTAGGCGGTTCAGTAAGTCAGATGTGAAATGTCGGAGCTCAACTTCGAACTTGCATTTGAAACTGTTGAACTTGAATTAGGTGGAAGTGTGCGGAATGTATCATGTAGCGGTGAAATGCATAGATATGATATAGAACACCAATAGCGAAGGCAGCACACTACGCTTTGATTGACGCTGAGGTACGAAAGCGTGGGGAGCGAACAGG	Chitinophagales Saprospira
554.822.546.192.174	-365.546.572.095.227	0.989085001	-369.580.543.319.869	0.000219191	0.001205549	Bacteria	Actinobacteria	Acidimicrobiia	Actinomarinales	Actinomarinaceae	Candidatus_Actinomarina	TACGTAGGGGGCGAGCGTTGTCCGGATTTATTGGGCGTAAAGAGCTCGTAGGCGGTTCAACAAGTCGGTCGTGAAAGTTCAGGGCTCAACCCTGAAATGTCGATCGATACTGTTGTGACTAGGATACGGTAGAGGTGAGTGGAATTCCGAGTGTAGCGGTGAAATGCGTAGATATTCGGAGGAACACCAATTGCGAAGGCAGCTCACTGGGCCGCTATCGACGCTGAGGAGCGAAAGCTAGGGGAGCAAACAGG	Actinomarinales Candidatus_Actinomarina
236.693.398.916.949	266.196.887.610.071	254.351.671.448.952	104.657.023.126.147	1.24E-11	2.66E-09	Bacteria	Bacteroidetes	Bacteroidia	Flavobacteriales	Flavobacteriales	Flavobacteriales	TACGGAGGATTCGAGCGTTATCCGGATTCATTGGGTTTAAAGGGTCTGTAGGCGGATTTATAAGTCAGTGGTGAAATCCCGAGGCTCAACCTCGGAACTGCCATTGAAACTGTAAGTCTAGAGTGTGATAGAAGTTGGCGGAATGTGTAGTGTAGCGGTGAAATGCATAGATATTACACAGAACACCAATTGCGAAGGCAGCTGACTATGTCACAACTGACGCTGAGAGACGAAAGCGTGGGGAGCGAACAGG	Flavobacteriales Flavobacteriales
381.345.458.636.658	-361.850.327.927.176	103.817.103.642.769	-348.545.967.119.531	0.000491292	0.002479581	Bacteria	Proteobacteria	Alphaproteobacteria	Rhodospirillales	AEGEAN-169_marine_group	AEGEAN-169_marine_group	TACGGAAGGTCCTAGCGTTGTTCGGAATTACTGGGCGTAAAGCGCATGTAGGCGGAACAGAAAGTTAGAAGTGAAATCCCTGGGCTCAACCTAGGAATTGCTTTTAAAACTTCTGTTCTGGAATTCAGGAGAGGAAAATGGAATTTCCAGTGTAGAGGTGAAATTCGTAGATATTGGAAGGAACACCAGTGGCGAAGGCGATTTTCTGGACTGATATTGACGCTGAGATGCGAAGGCATGGGTAGCAAACGGG	Rhodospirillales AEGEAN-169_marine_group
240.560.888.023.644	669.806.884.154.785	195.598.152.339.935	342.440.292.069.177	0.000616152	0.002954159	Bacteria	Proteobacteria	Gammaproteobacteria	Francisellales	Francisellaceae	Francisellaceae	TACGGAGGGTGCGAGCGTTAATCGGAATTACTGGGCGTAAAGGGTTCGTAGGTGGTTAGATCAGTCAGATGTGAAAGCCCTGGGCTTAACCTAGGAATTGCATTTGATACTGTTTAACTAGAGTTCACTAGAGGATTGGGGAATTTCCGGTGTAGCGGTGAAATGCGTAGAGATCGGAAGGAACATCAATGGCGAAGGCAACAATCTGGGGTTGAACTGACACTGAGGGACGAAAGCGTGGGTAGCAAACAGG	Francisellales Francisellaceae
135.137.495.304.545	674.393.973.131.453	217.685.298.211.276	30.980.225.980.944	0.001948166	0.007529397	Bacteria	Epsilonbacteraeota	Campylobacteria	Campylobacterales	Arcobacteraceae	Arcobacter	TACGGAGGGTGCAAGCGTTACTCGGAATCACTGGGCGTAAAGAGCGTGTAGGCGGGTTAATAAGTCAGATGTGAAAGCCTATGGCTCAACCATAGAACTGCATTTGAAACTGTTAACCTAGAATATGGGAGAGGTAGATGGAATTTCTGGTGTAGGGGTAAAATCCGTAGAGATCAGAAGGAATACCGATTGCGAAGGCGATCTACTGGAACATTATTGACGCTGAGACGCGAAAGCGTGGGGAGCAAACAGG	Campylobacterales Arcobacter
197.160.662.453.484	661.401.080.094.495	210.373.702.561.319	314.393.420.870.516	0.001666929	0.006746345	Bacteria	Proteobacteria	Gammaproteobacteria	Oceanospirillales	Saccharospirillaceae	Thalassolituus	TACGGAGGGTGCAAGCGTTAATCGGAATTACTGGGCGTAAAGCGCGCGTAGGTGGTTTGTTAAGCGGAATGTGAAAGCCCCGGGCTCAACCTGGGAACTGCATTGCGAACTGGCAAGCTAGAGTACAGTAGAGGGTAGTGGAATTTCCTGTGTAGCGGTGAAATGCGTAGAGATGGGAAGGAACATCAGTGGCGAAGGCGACTGCCTGGACTGATACTGACACTGAGGTGCGAAAGCGTGGGGAGCAAACAGG	Oceanospirillales Thalassolituus
361.665.355.468.275	-342.756.502.378.516	149.410.494.530.215	-229.405.908.504.774	0.021787105	0.04563964	Bacteria	Proteobacteria	Alphaproteobacteria	SAR11_clade	Clade_I	Clade_Ia	TACGAAGGGACCTAGCGTAGTTCGGAATTACTGGGCTTAAAGAGTTCGTAGGTGGTTGAAAAAGTTGGTGGTGAAATCCCAGAGCTTAACTCTGGAACTGCCATCAAAACTTTTCAGCTAGAGTTTGATAGAGGAAAGCAGAATTTCTAGTGTAGAGGTGAAATTCGTAGATATTAGAAAGAATACCAATTGCGAAGGCAGCTTTCTGGATCATTACTGACACTGAGGAACGAAAGCATGGGTAGCGAAGAGG	SAR11_clade Clade_Ia
921.409.628.095.105	872.158.785.823.645	199.564.042.044.078	437.032.030.866.067	1.24E+09	9.68E+09	Bacteria	Proteobacteria	Alphaproteobacteria	Rhodobacterales	Rhodobacteraceae	Shimia	TACGGAGGGGGTTAGCGTTGTTCGGAATTACTGGGCGTAAAGCGCGCGTAGGCGGGTTGTTAAGTTAGAGGTGAAATCCCGGGGCTCAACCCCGGAACTGCCTTTAATACTGGCAACCTAGAGTTCGAGAGAGGTGAGTGGAATTCCGAGTGTAGAGGTGAAATTCGTAGATATTCGGAGGAACACCAGTGGCGAAGGCGGCTCACTGGCTCGATACTGACGCTGAGGTGCGAAAGTGTGGGGAGCAAACAGG	Rhodobacterales Shimia
67.035.370.871.084	-9.406.727.072.534	256.384.735.035.136	-366.898.874.507.675	0.000243512	0.001316764	Bacteria	Proteobacteria	Deltaproteobacteria	Myxococcales	P3OB-42	P3OB-42	TACAGAGGGTGCAAACGTTGCTCGGAATGACTGGGCGTAAAGCGCGCGTAGGCGGTGGGTTAAGTCGAATGTGAAAGCCCATGGCTCAACCATGGAAGCGCATTCGAAACTGGCTCACTGGAGTCCCGGAGAGGGTGGTGGAATTCCTAGTGTAGAGGTGAAATTCGTAGAGATTAGGAGGAACACCGGTGGCGAAGGCGACCATCTGGACGGGTACTGACGCTGAGGCGCGAAAGCGTGGGGAGCAAACAGG	Myxococcales P3OB-42
24.585.456.784.507	-35.660.867.264.182	145.150.068.856.709	-245.682.744.383.581	0.014017	0.033501078	Bacteria	Proteobacteria	Alphaproteobacteria	SAR11_clade	Clade_II	Clade_II	TACGAAGGGACCTAGCGTAGTTCGGAATTACTGGGCTTAAAGAGCTCGTAGGTGGTTAAAAAAGTTGATGGTGAAATCCCAAGGCTCAACCTTGGAACTGCCATCAAAACTTTTTAGCTAGAGTGTGATAGAGGTAAGTGGAATTTCTAGTGTAGAGGTGAAATTCGTAGATATTAGAAAGAACACCAAATGCGAAGGCAACTTACTGGGTCACTACTGACACTGAGGAGCGAAAGCATGGGTAGCGAAGAGG	SAR11_clade Clade_II
124.547.731.981.415	-545.272.511.424.322	193.225.401.642.323	-282.195.046.194.635	0.004773255	0.014231957	Bacteria	Proteobacteria	Proteobacteria	Proteobacteria	Proteobacteria	Proteobacteria	TACGGGGGGTGCAAGCGTTATTCGGAATCACTGGGCGTAAAGCGTGCGTAGGCGTTTTAGTAAGTCTTTTGTGAAATCCTATGGCTTAACCATAGCACTGCAAGGGAAACTACTAAAATAGAGTACAGAAGAGGTAGCTGGAATTTCTAGTGTAGGGGTAAAATCCGTTAATATTAGAAGGAATACCAATGGCGAAGGCAAGCTACTGGGATGTTACTGACGCTGAGGTGCGAAAGCGTGGGGAGCAAACAGG	Proteobacteria Proteobacteria
483.342.814.069.707	712.283.400.620.395	179.359.114.170.426	397.126.961.690.715	7.15E+09	0.000489779	Bacteria	Proteobacteria	Gammaproteobacteria	Alteromonadales	Alteromonadaceae	Aestuariibacter	TACGGAGGGTGCGAGCGTTAATCGGAATTACTGGGCGTAAAGCGCACGCAGGCGGATTGTTAAGCTAGAGGTGAAAGCCCCGCGCTCAACGTGGGAATTGCCTTTAGAACTGGCAGTCTAGAGTCTTGGAGAGGGGAGTGGAATTCCAGGTGTAGCGGTGAAATGCGTAGAGATCTGGAGGAACATCAGTGGCGAAGGCGACTCCCTGGCCAAAGACTGACGCTCATGTGCGAAAGTGTGGGTAGCGAACAGG	Alteromonadales Aestuariibacter
382.228.402.171.713	-455.386.739.392.008	112.172.859.375.334	-405.968.736.045.384	4.91E+08	0.000357295	Bacteria	Bacteroidetes	Bacteroidia	Flavobacteriales	Cryomorphaceae	Cryomorphaceae	TACGGAGGATCCAAGCGTTATCCGGATTCATTGGGTTTAAAGGGTCCGTAGGCGGATTTTTAAGTCAGTGGTGAAAGCCGACAGCTCAACTGTCGAACTGCCATTGATACTGGAAATCTTGAGTACAAATGAAGTAGGCGGAATGAGTCATGTAGCGGTGAAATGCATAGATATGACTCAGAACACCGATTGCGAAGGCAGCTTACTAACATGTAACTGACGCTGAGGGACGAAAGCGTGGGGAGCGAACAGG	Flavobacteriales Cryomorphaceae
385.479.080.664.052	544.744.189.220.169	233.070.620.848.672	233.724.948.788.746	0.019426215	0.042090133	Bacteria	Epsilonbacteraeota	Campylobacteria	Campylobacterales	Arcobacteraceae	Arcobacter	TACGGAGGGTGCAAGCGTTACTCGGAATCACTGGGCGTAAAGAGCGTGTAGGCGGATAAATAAGTTTGAAGTGAAATCCTGTGGCTCAACCATAGAACTGCTTTGAAAACTGTTTATCTAGAATATGGGAGAGGTAGATGGAATTTCTGGTGTAGGGGTAAAATCCGTAGAGATCAGAAGGAATACCGATTGCGAAGGCGATCTACTGGAACATTATTGACGCTGAGACGCGAAAGCGTGGGGAGCAAACAGG	Campylobacterales Arcobacter
738.028.199.956.499	769.201.307.584.951	19.394.545.678.949	396.607.025.664.876	7.31E+09	0.000489779	Bacteria	Proteobacteria	Alphaproteobacteria	Rhodobacterales	Rhodobacteraceae	Thalassobius	TACGGAGGGGGTTAGCGTTGTTCGGAATTACTGGGCGTAAAGCGCGCGTAGGCGGATTAGTAAGTTAGAGGTGAAATCCCGGGGCTCAACCCCGGAACTGCCTTTAATACTGCTAGTCTTGAGTTCGAGAGAGGTGAGTGGAATTCCGAGTGTAGAGGTGAAATTCGTAGATATTCGGAGGAACACCAGTGGCGAAGGCGGCTCACTGGCTCGATACTGACGCTGAGGTGCGAAAGTGTGGGGAGCAAACAGG	Rhodobacterales Thalassobius
831.468.089.909.804	104.101.360.781.958	182.073.054.785.022	571.755.995.992.228	1.08E+06	1.19E+07	Bacteria	Proteobacteria	Gammaproteobacteria	Oceanospirillales	Saccharospirillaceae	Oleibacter	TACGGAGGGTGCAAGCGTTAATCGGAATTACTGGGCGTAAAGCGCGCGTAGGTTGTTTGCTAAGCGAGATGTGAAAGCCCCGGGCTTAACCTGGGAACTGCATTTCGAACTGGCAAGCTAGAGTACAGTAGAGGGTGGCGGAATTTCCTGTGTAGCGGTGAAATGCGTAGAGATGGGAAGGAACATCAGTGGCGAAGGCGGCCACCTGGACTGATACTGACACTGAGGTGCGAAAGCGTGGGTAGCGAACAGG	Oceanospirillales Oleibacter
189.801.107.370.736	-376.481.397.973.113	145.444.949.400.691	-258.848.038.054.545	0.009640044	0.025528264	Bacteria	Bacteroidetes	Bacteroidia	Flavobacteriales	Flavobacteriaceae	NS5_marine_group	TACGGAGGATCCAAGCGTTATCCGGAATTATTGGGTTTAAAGGGTCCGCAGGCTGTTTGTTAAGTCAGAGGTGAAATCCTACCGCTCAACGGTAGAACTGCCTTTGATACTGGCAAACTTGAGTTATTGTGAAGTAGTTAGAATGTGTAGTGTAGCGGTGAAATGCATAGATATTACACAGAATACCGATTGCGAAAGCAGATTACTAACAATATACTGACGCTGAGGGACGAAAGCGTGGGTAGCGAACAGG	Flavobacteriales NS5_marine_group
436.014.689.974.895	274.658.573.599.458	229.958.502.196.668	119.438.320.816.928	6.99E-19	3.00E-16	Bacteria	Bacteria	Bacteria	Bacteria	Bacteria	Bacteria	TACAGAGGGTGTAAGCGCTGTCCGGAATTACTGGGCGTAAAGGATGCGTAGGCTGTTTAGTAAGTCTGTTGTTAAAGACTAGGGCTCAACCCTAGTTTGCAATAGATACTGCTAGGCTAGAGACCGGGAGAGGTAAATGGAATTTCTAATTTAGAGGTCAAATTCTCCGATATTAGAAGGAACACCAGAGGCGAAAGCGATTTACTGGAACGGATCTGACGCTGAGGCATGAAAGCGTGGGGAGCAAATGGG	Bacteria Bacteria
149.394.893.236.434	-399.009.765.270.657	16.664.879.781.401	-239.431.529.362.711	0.016651428	0.037584136	Bacteria	Proteobacteria	Alphaproteobacteria	Rhodobacterales	Rhodobacteraceae	Rhodobacteraceae	TACGGAGGGGGTTAGCGTTGTTCGGAATTACTGGGCGTAAAGCGCACGTAGGCGGATTAATAAGTCAGGGGTGAAATCCCGAGGCTCAACCTCGGAACTGCCTTTGATACTGTTAATCTTGAGTTCGAGAGAGGTGAGTGGAATTCCGAGTGTAGAGGTGAAATTCGTAGATATTCGGAGGAACACCAGTGGCGAAGGCGGCTCACTGGCTCGATACTGACGCTGAGGTGCGAAAGCGTGGGGAGCAAACAGG	Rhodobacterales Rhodobacteraceae
418.221.566.736.291	-555.683.688.969.968	213.988.259.121.599	-259.679.522.255.565	0.0094098	0.025073319	Bacteria	Proteobacteria	Proteobacteria	Proteobacteria	Proteobacteria	Proteobacteria	AACTTAAGGGCTAGTTTTGTGGGCAAAAGCGTAAAGGGTGTGATAGGCCGTTTTAATTAAAAAGGGTTTTATAATTTAAGAAGGTAAATGGAATTTTTTTGTAGCGGTGGAATGTGTAAATAGAAAAAAGAACTTTAGACGTGAAGACTATTTATTTTTGAGATTATAGTGTGATGGCTAAAACACGAGAGTATGGGGAGCAAACAGG	Proteobacteria Proteobacteria
10.717.846.007.519	663.979.115.037.059	189.341.367.182.062	350.678.314.474.516	0.000453559	0.002344297	Bacteria	Proteobacteria	Gammaproteobacteria	Oceanospirillales	Saccharospirillaceae	Thalassolituus	TACGGAGGGTGCAAGCGTTAATCGGAATTACTGGGCGTAAAGCGCGCGTAGGTGGCTTGTTAAGCGGAATGTGAAAGCCCCGGGCTCAACCTGGGAACTGCATTGCGAACTGGCAAGCTAGAGTACAGTAGAGGGTAGTGGAATTTCCTGTGTAGCGGTGAAATGCGTAGAGATGGGAAGGAACATCAGTGGCGAAGGCGACTGCCTGGACTGATACTGACACTGAGGTGCGAAAGCGTGGGGAGCAAACAGG	Oceanospirillales Thalassolituus
176.857.790.404.327	-355.726.150.217.324	129.378.921.951.188	-274.949.075.825.143	0.005968795	0.017070753	Bacteria	Proteobacteria	Alphaproteobacteria	Puniceispirillales	SAR116_clade	SAR116_clade	TACGAAGGGGGCGAGCGTTGTTCGGAATTATTGGGCGTAAAGGGCGCGCAGGCGGTTTGGATAGTTAGACGTGAAAGCCCTGGGCTTAACCTAGGAACTGCGTTTAATACTGCCAAACTAGAGAACTAGAGAGGATAGCGGAACTCCCAGTGTAGAGGTGAAATTCGTAGATATTGGGAAGAACATCAGTGGCGAAAGCGGCTGTCTGGCTAGTTTCTGACGCTGAGGCGCGAAAGCGTGGGGAGCAAACAGG	Puniceispirillales SAR116_clade
138.727.683.815.867	-10.455.775.418.216	182.046.590.751.974	-574.346.126.177.185	9.28E+05	1.05E+07	Bacteria	Proteobacteria	Alphaproteobacteria	SAR11_clade	Clade_I	Clade_Ib	TACGAAGGGACCTAGCGTAGTTCGGAATTACTGGGCTTAAAGAGTTCGTAGGTGGTTAAAAAAGTTGGTGGTGAAATCCCAGAGCTTAACTCTGGAACTGCCATCAAAACTTTTTAGCTAGAGTATGATAGAGGAAAGCAGAATTTCTAGTGTAGAGGTGAAATTCGTAGATATTAGAAAGAATACCAATTGCGAAGGCAGCTTTCTGGATCATTACTGACACTGAGGAACGAAAGCATGGGTAGCGAAGAGG	SAR11_clade Clade_Ib
214.796.800.100.709	462.507.090.174.606	187.197.870.189.629	247.068.564.244.931	0.01348543	0.032870737	Bacteria	Proteobacteria	Gammaproteobacteria	Alteromonadales	Colwelliaceae	Thalassotalea	TACGGAGGGTGCGAGCGTTAATCGGAATTACTGGGCGTAAAGCGTGCGTAGGCGGTTTGATAAGCCAGATGTGAAATCCCGGGGCTTAACCTCGGAACTGCATTTGGAACTGTTTGACTAGAGTACTGTAGAGGGTGGTGGAATTTCCAGTGTAGCGGTGAAATGCGTAGAGATTGGAAGGAACATCAGTGGCGAAGGCGGCCACCTGGACAGATACTGACGCTGAGGCACGAAAGCGTGGGGAGCGAACAGG	Alteromonadales Thalassotalea
130.871.803.547.785	-393.632.898.277.105	154.013.642.299.227	-255.583.136.922.593	0.010593444	0.027542955	Bacteria	Proteobacteria	Gammaproteobacteria	SAR86_clade	SAR86_clade	SAR86_clade	TACGGAGGGTCCAAGCGTTAATCGGAATTACTGGGCGTAAAGCGCGCGTAGGCGGTTTGTCAAGTTGGATGTGAAATCCCTGGGCTCAACCTAGGAACTGCATTCAAAACTTATAGACTAGAGTACGATAGAGGAGAGTAGAATTCCTGGTGTAGCGGTGAAATGCGTAGATATCAGGAGGAATACCAATGGCGAAGGCAACTCTCTGGATCGACACTGACGCTGAGGTGCGAAAGCGTGGGTAGCAAACAGG	SAR86_clade SAR86_clade
182.447.223.387.674	143.451.461.532.081	214.970.826.486.544	667.306.647.495.541	2.51E+03	3.26E+04	Bacteria	Bacteroidetes	Bacteroidia	Flavobacteriales	Flavobacteriales	Flavobacteriales	TACGGAGGATTCAAGCGTTATCCGGATTCATTGGGTTTAAAGGGTCTGTAGGCGGATTTATAAGTCAGTGGTGAAATCCCGAGGCTCAACCTCGGAACTGCCATTGAAACTGTAAGTCTTGAGTATAACAGAAGTTGGCGGAATGTGTGGTGTAGCGGTGAAATGCATAGAGATCACACAGAACACCAATTGCGAAGGCAGCTGACTATGTATATACTGACGCTGAGAGACGAAAGCGTGGGGAGCGAACAGG	Flavobacteriales Flavobacteriales
605.340.435.156.693	623.499.663.369.571	2.071.016.965.116	3.010.596.599.988	0.00260735	0.009479264	Bacteria	Proteobacteria	Proteobacteria	Proteobacteria	Proteobacteria	Proteobacteria	TACGGAGGGGGCGAACGTTATTCGGATTTACTGGGCGTAAAGCGTCTGTAGGCGGTTCAATTAGTTGGATGTGAAAGCCCCGTGCTCAACATGGGAACTGCATTCAATACTGTTGAACTAGAGTATCGGAGAGGAAAGCGGAATATCCAGTGTAGAGGTGAAATTCGTAGATATTGGATGGAACACCAGAGGCGAAGGCGGCTTTCTGGACGATTACTGACGCTGAGAGACGAAAGCGTGGGGAGCAAACAGG	Proteobacteria Proteobacteria
131.305.176.121.567	-103.764.707.155.389	181.630.498.402.564	-571.295.614.271.814	1.11E+06	1.19E+07	Bacteria	Proteobacteria	Alphaproteobacteria	SAR11_clade	Clade_I	Clade_Ia	TACGAAGGGACCTAGCGTAGTTCGGAATTACTGGGCTTAAAGAGTTCGTAGGTGGTTGAAAAAGTTGGTGGTGAAATCCCAGAGCTTAACTCTGGAACTGCCATCAAAACTTTTCAGCTAGAGTATGATAGAGGAAAGCAGAATTTCTAGTGTAGAGGTGAAATTCGTAGATATTAGAAAGAATACCAATTGCGAAGGCAGCTTTCTGGATCATTACTGACACTGAGGAACGAAAGCATGGGTAGCGAAGAGG	SAR11_clade Clade_Ia
158.955.306.148.379	-450.726.464.949.749	150.462.636.606.093	-299.560.392.610.784	0.002739019	0.009791995	Bacteria	Proteobacteria	Alphaproteobacteria	SAR11_clade	Clade_IV	Clade_IV	TACGGAGGGGTCTAGCGTTATTCGGAATTACTGGGCGTAAAGCGAGCGTAGGCGGATTTGTAAGTTGGAGGTGAAATCCCAGAGCTTAACTCTGGAACTGCCTTCAAAACTACATTTCTTGAGTTTGGTAGAGGAGAGTGGAATTCCTAGTGTAGAGGTGAAATTCGTAGATATTAGGAGGAACACCAGTGGCGAAGGCGACTCTCTGGGCCAATACTGACGCTGAGGTTCGAAAGCATGGGTAGCGAACAGG	SAR11_clade Clade_IV
374.761.064.199.242	-856.841.289.426.598	163.652.564.737.279	-52.357.339.513.874	1.64E+07	1.53E+08	Bacteria	Cyanobacteria	Oxyphotobacteria	Synechococcales	Cyanobiaceae	Synechococcus_CC9902	TACGGGAGTGGCAAGCGTTATCCGGAATTATTGGGCGTAAAGCGTCCGCAGGCGGCCCTTCAAGTCTGCTGTTAAAAAGTGGAGCTTAACTCCATCATGGCAGTGGAAACTGTTGGGCTTGAGTGTGGTAGGGGCAGAGGGAATTCCCGGTGTAGCGGTGAAATGCGTAGATATCGGGAAGAACACCAGTGGCGAAGGCGCTCTGCTGGGCCATCACTGACGCTCATGGACGAAAGCCAGGGGAGCGAAAGGG	Synechococcales Synechococcus_CC9902
168.620.993.185.286	-376.294.842.824.491	131.968.522.491.031	-285.139.846.776.769	0.004352738	0.013630108	Bacteria	Proteobacteria	Gammaproteobacteria	SAR86_clade	SAR86_clade	SAR86_clade	TACGGAAGGTCCAAGCGTTAATCGGAATTACTGGGCGTAAAGCGCGCGTAGGTGGTTTTTTAAGTTGGATGTGAAAGCCCTGGGCTCAACCTAGGAACTGCATCCAAAACTAGATGACTAGAGTACGAAAGAGGGAAGTAGAATTCACAGTGTAGCGGTGGAATGCGTAGATATTGTGAAGAATACCAATGGCGAAGGCAGCTTCCTGGTTCTGTACTGACACTGAGGTGCGAAAGCGTGGGTAGCGAACAGG	SAR86_clade SAR86_clade
332.809.020.615.035	-482.113.260.833.437	14.478.675.514.177	-33.298.160.481.694	0.000869034	0.003843459	Bacteria	Proteobacteria	Alphaproteobacteria	Rhodobacterales	Rhodobacteraceae	HIMB11	TACGGAGGGGGTTAGCGTTGTTCGGAATTACTGGGCGTAAAGCGCGCGTAGGCGGATTAGAAAGTTGGGGGTGAAATCCCGGGGCTCAACCTCGGAACTGCCTCCAAAACTGCTAGTCTAGAGTTCGAGAGAGGTGAGTGGAATTCCGAGTGTAGAGGTGAAATTCGTAGATATTCGGAGGAACACCAGTGGCGAAGGCGGCTCACTGGCTCGATACTGACGCTGAGGTGCGAAAGTGTGGGGAGCAAACAGG	Rhodobacterales HIMB11
90.584.303.736.774	-467.894.377.780.185	119.409.982.692.109	-391.838.577.672.875	8.91E+09	0.000574592	Bacteria	Proteobacteria	Alphaproteobacteria	Alphaproteobacteria	Alphaproteobacteria	Alphaproteobacteria	TACGAAGGGTGCAAGCGTTGTTCGGAATCACTGGGCGTAAAGGGCGTGTAGGCGGATGGACAAGTTAGAGGTGAAAGCCCCGGGCTCAACCTGGGAACTGCCTTTAAAACTGTTCATCTAGAATCCGGGAGGGGAGTGTGGAATTCCTAGTGTAGAGGTGAAATTCGTAGATATTAGGAAGAACACCGGTGGCGAAGGCGACACTCTGGACCGGTATTGACGCTGAGGCGCGAAAGCGTGGGGAGCAAACAGG	Alphaproteobacteria Alphaproteobacteria
145.204.898.540.531	106.953.903.542.109	197.177.550.146.111	542.424.345.280.965	5.82E+06	5.78E+07	Bacteria	Proteobacteria	Gammaproteobacteria	Alteromonadales	Pseudoalteromonadaceae	Algicola	TACGGAGGGTGCGAGCGTTAATCGGAATTACTGGGCGTAAAGCGTACGCAGGCGGTCTTATAAGTCAGATGTGAAAGCCCCGGGCTCAACCTGGGAACTGCATTTGAAACTGTAAGACTAGAGTGCGGCAGAGGGTGGTAGAATTTCAGGTGTAGCGGTGAAATGCGTAGAGATCTGAAGGAATACCGATGGCGAAGGCAGCCACCTGGGCCGACACTGACGCTCATGTACGAAAGCGTGGGTAGCAAACAGG	Alteromonadales Algicola
926.518.238.720.664	-987.319.648.494.777	159.798.704.794.694	-617.852.096.963.653	6.47E+04	7.71E+05	Bacteria	Proteobacteria	Gammaproteobacteria	SAR86_clade	SAR86_clade	SAR86_clade	TACGGAAGGTGCAAGCGTTAATCGGAATTACTGGGCGTAAAGCGCGCGTAGGTGGTTTGTTAAGTTGGATGTGAAAGCCCTGGGCTCAACCTAGGAACTGCATCCAAAACTAACTCACTAGAGTACGATAGAGGGAGGTAGAATTCATAGTGTAGCGGTGGAATGCGTAGATATTATGAAGAATACCAGTGGCGAAGGCGGCCTCCTGGATCTGTACTGACACTAAGGTGCGAAAGCGTGGGTAGCGAACAGG	SAR86_clade SAR86_clade
115.097.195.835.581	-101.862.599.085.732	15.933.915.605.134	-639.281.653.110.497	1.63E+04	2.05E+05	Bacteria	Actinobacteria	Acidimicrobiia	Actinomarinales	Actinomarinaceae	Candidatus_Actinomarina	TACGTAGGGGGCGAGCGTTGTCCGGATTTATTGGGCGTAAAGAGCTCGTAGGCGGTTCAACAAGTCGGTCGTAAAAGTTCAGGGCTCAACCCTGAAATGTCGATCGATACTGTTGTGACTAGGATACGGTAGAGGTGAGTGGAATTCCGAGTGTAGCGGTGAAATGCGTAGATATTCGGAGGAACACCAATTGCGAAGGCAGCTCACTGGGCCGCTATCGACGCTGAGGAGCGAAAGCTAGGGGAGCAAACAGG	Actinomarinales Candidatus_Actinomarina
495.442.142.387.444	-247.217.516.288.168	278.886.119.709.817	-88.644.611.121.342	7.69E-05	3.00E-03	Bacteria	Proteobacteria	Gammaproteobacteria	Francisellales	Francisellaceae	Francisellaceae	TACGGAGGGTGCGAGCGTTAATCGGAATTACTGGGCGTAAAGGGTTCGTAGGTGGTTAGATCAGTCAGATGTGAAATCCCTGGGCTTAACCTAGGAATTGCATTTGATACTGTTTAACTAGAGTTCACTAGAGGATTGGGGAATTTCCGGTGTAGCGGTGAAATGCGTAGAGATCGGAAGGAACATCAATGGCGAAGGCAACAATCTGGGGTTGAACTGACACTGAGGGACGAAAGCGTGGGTAGCAAACAGG	Francisellales Francisellaceae
453.791.701.073.569	-248.344.954.887.455	108.674.734.964.057	-228.521.334.760.643	0.022300321	0.045994412	Bacteria	Verrucomicrobia	Verrucomicrobiae	Opitutales	Puniceicoccaceae	Lentimonas	TACGGAGACTGCAAGCGTTACTCGGATTCACTGGGCGTAAAGGGTGCGTAGGCGGATAGATGTGTGAGGTGTGAAATCTCGGGGCTCAACCTCGAAACTGCGCCTCAAACTGTCTATCTAGAGTATTGGAGAGGTAAGCGGAATTTCTGGTGTAGCGGTGAAATGCGTAGATATCAGAAGGAACACCAATGGCGAAGGCAGCTTACTGGACAATAACTGACGCTGAGGCACGAAAGCATGGGTAGCGAAAGGG	Opitutales Lentimonas
844.264.945.910.508	-602.926.287.186.394	156.875.081.231.514	-38.433.528.285.898	0.000121365	0.00075108	Bacteria	Proteobacteria	Alphaproteobacteria	SAR11_clade	Clade_II	Clade_II	TACGAAGGGACCTAGCGTAGTTCGGAATTACTGGGCTTAAAGAGCTCGTAGGTGGTTAAAAAAGTTGATGGTGAAATCCCAAGGCTTAACCTTGGAACTGCCATCAAAACTTTTTAGCTAGAGTGTGATAGAGGTAAGTGGAATTTCTAGTGTAGAGGTGAAATTCGTAGATATTAGAAAGAACACCAAATGCGAAGGCAACTTACTGGGTCACTACTGACACTGAGGAGCGAAAGCATGGGTAGCGAAGAGG	SAR11_clade Clade_II
918.349.918.949.375	-468.222.106.590.447	170.602.235.048.368	-274.452.504.363.557	0.006059853	0.017216404	Bacteria	Proteobacteria	Alphaproteobacteria	Rhodospirillales	AEGEAN-169_marine_group	AEGEAN-169_marine_group	TACGAAGGGGGCTAGCGTTGTTCGGAATCACTGGGCGTAAAGCGTATGTAGGCGGATCAAAAAGTTAGATGTGAAATCCCTGGGCTCAACCCAGGAACTGCATTTAAAACTAGTGATCTAGAATTTGGTAAGGGTTAGTAGAATTTCCAGTGTAGAGGTGAAATTCGTAGATATTGGAAAGAATACCAGAAGCGAAGGCGACTAACTAGGCCATTTTTGACGCTGAGATACGAAAGCGTGGGTAGCAAACAGG	Rhodospirillales AEGEAN-169_marine_group
899.663.223.696.317	-703.327.128.704.151	169.603.589.678.653	-414.688.822.351.426	3.37E+09	0.000249282	Bacteria	Proteobacteria	Alphaproteobacteria	Rhodospirillales	AEGEAN-169_marine_group	AEGEAN-169_marine_group	TACGAAGGGGGCTAGCGTTGTTCGGAATCACTGGGCGTAAAGCGTATGTAGGCGGATCAAAAAGTTAGATGTGAAATCCCTGGGCTCAACCCAGGAACTGCATTTAAAACTAGTGATCTAGAATTTGGTAAAGGTTAGTAGAATTTCCAGTGTAGAGGTGAAATTCGTAGATATTGGAAAGAATACCAGAAGCGAAGGCGACTAACTAGGCCATTTTTGACGCTGAGATACGAAAGCGTGGGTAGCAAACAGG	Rhodospirillales AEGEAN-169_marine_group
609.353.532.253.578	-926.947.023.529.269	20.686.261.463.864	-448.097.895.866.063	7.43E+08	5.90E+09	Bacteria	Bacteroidetes	Bacteroidia	Flavobacteriales	Flavobacteriaceae	NS5_marine_group	TACGGAGGATCCAAGCGTTATCCGGAATCATTGGGTTTAAAGGGTCCGTAGGTGGTTAATTAAGTCAGAGGTGAAAGCCAGCAGCTCAACTGTTGAACTGCCTTTGATACTGATTAACTTGAGTTATTGTGAAGTAGTTAGAATATGTAGTGTAGCGGTGAAATGCATAGATATTACATAGAATACCGATTGCGAAGGCAGATTACTAACAATACACTGACACTGAGGGACGAAAGCGTGGGTAGCGAACAGG	Flavobacteriales NS5_marine_group
446.287.118.972.766	-881.967.398.106.181	159.380.634.879.927	-55.337.174.354.377	3.14E+06	3.20E+07	Bacteria	Proteobacteria	Alphaproteobacteria	Rhodobacterales	Rhodobacteraceae	Rhodobacteraceae	TACGGAGGGGGTTAGCGTTGTTCGGAATTACTGGGCGTAAAGCGCACGTAGGCGGACTAGTCAGTCAGAGGTGAAATCCCGAGGCTCAACCTCGGAACTGCCTTTGATACTGCTAGTCTAGAGTTCGAGAGAGGTGAGTGGAATTCCGAGTGTAGAGGTGAAATTCGTAGATATTCGGAGGAACACCAGTGGCGAAGGCGGCTCACTGGATCGATACTGACGCTGAGGTGCGAAAGCGTGGGGAGCAAACAGG	Rhodobacterales Rhodobacteraceae
539.411.813.222.199	-631.336.836.534.619	204.032.018.121.695	-30.943.027.586.879	0.001972761	0.007556378	Bacteria	Proteobacteria	Alphaproteobacteria	Puniceispirillales	SAR116_clade	SAR116_clade	TACGAAGGGGGCGAGCGTTATTCGGAATTATTGGGCGTAAAGGGCTCGCAGGCTGCTTGAACAGTTAGACGTGAAATCCCCGGGCTCAACCTGGGAACTGCGTTTAATACTAGCAAGCTAGAGAGATAGAGAGGAAAGTGGAACTCCCAGTGTAGAGGTGAAATTCGTAGATATTGGGAAGAACACCAGTGGCGAAAGCGACTTTCTGGCTATTTTCTGACGCTGAGGAGCGAAAGCGTGGGGAGCAAACAGG	Puniceispirillales SAR116_clade
437.934.255.289.903	-244.261.638.088.244	29.650.494.603.786	-823.802.912.404.215	1.75E-02	4.69E-01	Bacteria	Cyanobacteria	Oxyphotobacteria	Synechococcales	Cyanobiaceae	Prochlorococcus_MIT9313	TACGGGAGTGGCAAGCGTTATCCGGAATTATTGGGCGTAAAGCGTCCGCAGGCGGCTTTTCAAGTCTGCTGTTAAAGCGTGGAGCTTAACTCCATCATGGCAGTGGAAACTGAAAGGCTTGAGTATGGTAGGGGCAGAGGGAATTCCCGGTGTAGCGGTGAAATGCGTAGATATCGGGAAGAACACCAGTGGCGAAGGCGCTCTGCTGGGCCATTACTGACGCTCATGGACGAAAGCCCGGGGAGCGAAAGGG	Synechococcales Prochlorococcus_MIT9313
608.678.535.413.782	215.117.649.708.666	296.880.200.332.749	724.594.127.420.954	4.29E+00	6.14E+01	Bacteria	Bacteroidetes	Bacteroidia	Cytophagales	Cytophagales	Cytophagales	TACGGAGGGTGCAAGCGTTGTCCGGATTTATTGGGCTTAAAGGGTGCGCAGGCGGTCTGATCAGTCAGTATTAAAAGTCCAGTGCTTAACACTGGAATGTGTATTGATACTGTCAGACTTGAGTATCATGGAAGAAGCTGGAATCGGCGGTGTAGCGGTGAAATGCATAGATATCGTCGAGAAGGTCAATAGCGAAGGCAGGTTTCTGTGTGATAACTGACGCTGAGGCACGAAAGTATGGGTAGCGAACGGG	Cytophagales Cytophagales
786.900.191.990.209	-344.489.049.038.645	152.185.707.952.562	-226.360.972.835.916	0.023598129	0.047979134	Bacteria	Proteobacteria	Gammaproteobacteria	SAR86_clade	SAR86_clade	SAR86_clade	TACGGAAGGTCCAAGCGTTAATCGGAATTACTGGGCGTAAAGCGCGCGTAGGTGGTTTATCAAGTTGGTTGTGAAAGCCCCGGGCTTAACCTGGGAACTGCAGCCAAAACTGATTCACTAGAGTACGAAAGAGGAAAGTAGAATTCACAGTGTAGCGGTGGAATGCGTAGATATTGTGAAGAATACCAATTGCGAAGGCAGCTTTCTGGTTCTGTACTGACACTAAGGTGCGAAAGCGTGGGGAGCGAACAGG	SAR86_clade SAR86_clade
831.171.591.620.218	-499.178.625.514.167	164.343.219.049.664	-303.741.540.661.507	0.002386164	0.008824273	Bacteria	Proteobacteria	Gammaproteobacteria	SAR86_clade	SAR86_clade	SAR86_clade	TACGGAAGGTGCAAGCGTTAATCGGAATTACTGGGCGTAAAGCGCGCGTAGGTGGTTTGTTAAGTTGGATGTGAAAGCCCTGGGCTCAACCTAGGAACTGCATCCAAAACTAATTCACTAGAGTACGATAGAGGGAGGTAGAATTCATAGTGTAGCGGTGGAATGCGTAGATATTATGAAGAATACCGGTGGCGAAGGCGGCCTCCTGGATCTGTACTGACACTGAGGTGCGAAAGCGTGGGTAGCGAACAGG	SAR86_clade SAR86_clade
175.033.308.545.033	843.315.094.587.146	215.308.044.267.283	391.678.396.158.881	8.97E+09	0.000574592	Bacteria	Proteobacteria	Gammaproteobacteria	Oceanospirillales	Oleiphilaceae	Oleiphilus	TACGGAGGGTGCAAGCGTTAATCGGAATTACTGGGCGTAAAGCGCGCGTAGGCGGCTTACTAAGCCAGATGTGAAAGCCCCGGGCTCAACCTGGGAACTGCATTTGGAACTGGTTCGCTAGAGTACAGTAGAGGGTGGTGGAATTTCCAGTGTAGCGGTGAAATGCGTAGAGATTGGAAGGAACATCAGTGGCGAAGGCGGCCACCTGGACTGATACTGACGCTGAGGTGCGAAAGCGTGGGGAGCAAACAGG	Oceanospirillales Oleiphilus
240.847.227.418.339	114.264.964.965.517	191.063.491.007.705	598.047.090.853.733	2.22E+05	2.58E+06	Bacteria	Proteobacteria	Alphaproteobacteria	Rhodobacterales	Rhodobacteraceae	Rhodobacteraceae	TACGGAGGGGGTTAGCGTTGTTCGGAATTACTGGGCGTAAAGCGCGCGTAGGCGGATTGGAAAGTTAGGGGTGAAATCCCAGGGCTCAACCCTGGAACTGCCCTTAAAACTCCCAGTCTAGAGTTCGAGAGAGGTGAGTGGAATTCCGAGTGTAGAGGTGAAATTCGTAGATATTCGGAGGAACACCAGTGGCGAAGGCGGCTCACTGGCTCGATACTGACGCTGAGGTGCGAAAGTGTGGGGAGCAAACAGG	Rhodobacterales Rhodobacteraceae
136.773.229.718.654	-530.933.214.518.991	141.326.584.580.346	-375.678.232.156.773	0.000172112	0.001011453	Bacteria	Proteobacteria	Gammaproteobacteria	Oceanospirillales	Litoricolaceae	Litoricola	TACGAAAGGTGCAAGCGTTAATCGGAATTACTGGGCGTAAAGCGTACGTAGGCGGTTGATTAAGCAGGATGTGAAAGCCCCGAGCTCAACTTGGGAACTGCATCCTGAACTGGTCAACTAGAGTACAGCAGAGGAGAGTGGAATTTCTCGTGTAGCGGTGAAATGCGTAGATATGAGAAGGAACACCAGTGGCGAAGGCGACTCTCTGGGTTGATACTGACGCTGAGGTACGAAAGCGTGGGGAGCAAACAGG	Oceanospirillales Litoricola
635.902.715.065.202	-93.300.298.286.942	181.524.035.122.726	-513.983.166.052.159	2.75E+07	2.46E+08	Bacteria	Proteobacteria	Alphaproteobacteria	Rhodospirillales	AEGEAN-169_marine_group	AEGEAN-169_marine_group	TACGAAGGGGGCTAGCGTTGTTCGGAATCACTGGGCGTAAAGCGTATGTAGGCGGATCAAAAAGTTAGATGTGAAATCCCTGGGCTCAACCCAGGAACTGCATTTAAAACTAGTGATCTAGAAATTGGTAAGGGTTAGTAGAATTTCCAGTGTAGAGGTGAAATTCGTAGATATTGGAAAGAATACCAGAAGCGAAGGCGACTAACTAGGCCATTTTTGACGCTGAGATACGAAAGCGTGGGTAGCAAACAGG	Rhodospirillales AEGEAN-169_marine_group
442.048.991.072.479	-473.073.557.417.554	162.229.655.849.906	-291.607.323.543.385	0.003544673	0.01169742	Bacteria	Proteobacteria	Alphaproteobacteria	Puniceispirillales	SAR116_clade	SAR116_clade	TACGAAGGGGGCGAGCGTTATTCGGAATTACTGGGCGTAAAGGGAGCGCAGGCGGTTCATTTAGTCAGACGTGAAAGCCCCGGGCTCAACCCGGGAGGTGCGTTTGATACTGGTGAGCTAGAAATCAGAAGAGGATAGTGGAATTCCCAGTGTAGAGGTGAAATTCGTAGATATTGGGAAGAACACCAGTGGCGAAAGCGGCTATCTGGTCTGTATTTGACGCTGAGGCTCGAAAGCGTGGGGAGCAAACAGG	Puniceispirillales SAR116_clade
342.052.183.055.825	-843.750.508.540.175	221.000.978.048.941	-381.785.870.808.828	0.000134615	0.000813378	Bacteria	Proteobacteria	Alphaproteobacteria	SAR11_clade	Clade_I	Clade_Ib	TACGAAGGGACCTAGCGTAGTTCGGAATTACTGGGCTTAAAGAGTTCGTAGGTTGTTAAAAAAGTTGGTGGTGAAATCCCAGAGCTTAACTCTGGAACTGCCATCAAAACTTTTTAGCTAGAGTATGATAGAGGAAAGCAGAATTTCTAGTGTAGAGGTGAAATTCGTAGATATTAGAAAGAATACCAATTGCGAAGGCAGCTTTCTGGATCATTACTGACACTGAGGAACGAAAGCATGGGTAGCGAAGAGG	SAR11_clade Clade_Ib
506.680.867.298.194	-900.307.965.383.483	181.773.684.882.729	-49.529.059.498.591	7.31E+07	6.15E+08	Bacteria	Proteobacteria	Gammaproteobacteria	Gammaproteobacteria	Gammaproteobacteria	Gammaproteobacteria	TACGGAGGGTCCAAGCGTTAATCGGAATTACTGGGCGTAAAGCGCGCGTAGGCGGTATGCTAAGTTGGGTGTGAAATCCCCGGGCTTAACCTGGGAACTGCATTCAAAACTTGCATACTGGAGTACGGAAGAGGCGAGTAGAATTCATGGTGTAGCGGTGAAATGCGTAGATATCATGAGGAATACCAATGGCGAAGGCAACTCGCTGGTCCGTAACTGACGCTGAGGTGCGAAAGCGTGGGTAGCAAACAGG	Gammaproteobacteria Gammaproteobacteria
263.306.382.189.351	267.666.423.550.645	266.851.604.836.821	100.305.345.255.211	1.12E-09	1.60E-07	Bacteria	Bacteroidetes	Bacteroidia	Flavobacteriales	Flavobacteriaceae	Tenacibaculum	TACGGAGGGTGCAAGCGTTATCCGGAATCATTGGGTTTAAAGGGTCCGCAGGCGGTCAATTAAGTCAGAGGTGAAATCCTACAGCTTAACTGTAGAACTGCCTTTGATACTGGTTGACTTGAGTTATATGGAAGTAGGTAGAATGTGTAGTGTAGCGGTGAAATGCTTAGATATTACACAGAATACCGATTGCGAAGGCAGCCTACTACGTATATACTGACGCTCATGGACGAAAGCGTGGGGAGCGAACAGG	Flavobacteriales Tenacibaculum
758.453.151.398.225	-471.807.213.968.184	138.474.034.256.242	-340.718.905.535.113	0.000656356	0.003094252	Bacteria	Proteobacteria	Gammaproteobacteria	SAR86_clade	SAR86_clade	SAR86_clade	TACGGAGGGTCCAAGCGTTAATCGGAATTACTGGGCGTAAAGCGCGCGTAGGCGGTTTGACAAGTTGGGTGTGAAATCCCCGGGCTTAACCTGGGAACTGCATTCAAAACTTTTAAACTGGAGTACGGGAGAGGAGAGTAGAATTCATGGTGTAGCGGTGAAATGCGTAGATATCATGAGGAATACCAATGGCGAAGGCAACTCTCTGGACCGTAACTGACGCTGAGGTGCGAAAGCGTGGGTAGCAAACAGG	SAR86_clade SAR86_clade
181.959.933.611.727	230.351.497.058.439	296.589.530.199.499	776.667.662.218.201	8.06E-01	1.65E+01	Bacteria	Proteobacteria	Gammaproteobacteria	Vibrionales	Vibrionaceae	Vibrio	TACGGAGGGTGCGAGCGTTAATCGGAATTACTGGGCGTAAAGCGCATGCAGGTGGTTAATTAAGTCAGATGTGAAAGCCCGGGGCTCAACCTCGGAAGGCCATTTGAAACTGGTTAACTAGAGTACTGTAGAGGGGGGTAGAATTTCAGGTGTAGCGGTGAAATGCGTAGAGATCTGAAGGAATACCGGTGGCGAAGGCGGCCCCCTGGACAGATACTGACACTCAGATGCGAAAGCGTGGGGAGCAAACAGG	Vibrionales Vibrio
47.847.403.790.971	696.462.417.343.208	229.488.881.775.617	303.484.165.313.148	0.00240662	0.008824273	Bacteria	Bacteroidetes	Bacteroidia	Bacteroidia	Bacteroidia	Bacteroidia	TACGGAGGATTCGAGCGTTATCCGGATTCATTGGGTTTAAAGGGTCTGTAGGCGGATTTATAAGTCAGTGGTGAAATCCCGAGGCTCAACCTCGGAACTGCCATTGAAACTGTAAGTCTTGAGTATAACAGAAGTTGGCGGAATGTGTGGTGTAGCGGTGAAATGCATAGAGATCACACAGAACACCAATTGCGAAGGCAGCTGACTATGTATATACTGACGCTGAGAGACGAAAGCGTGGGGAGCGAACAGG	Bacteroidia Bacteroidia
33.579.928.335.212	857.983.276.798.682	253.478.658.308.519	338.483.437.826.311	0.000712212	0.003285366	Bacteria	Bacteroidetes	Bacteroidia	Chitinophagales	Saprospiraceae	Phaeodactylibacter	TACGGAAGGTGCAAGCGTTATCCGGAATCACTGGGTTTAAAGGGTGCGTAGGCGGCATGATAAGTCAGAGGTGAAAGCTCATCGCTTAACGATGGAATTGCCTTTGATACTGTCATGCTTGAATCAAGTTGAGGTTGGCGGAATGTGACATGTAGCGGTGAAATGCATAGATATGTCATAGAACACCAATTGCGTAGGCAGCTGACTGGACTTGTATTGACGCTGAGGCACGAAAGCGTGGGGAGCGAACAGG	Chitinophagales Phaeodactylibacter
352.148.130.267.708	-847.851.395.260.908	201.242.009.085.735	-421.309.347.443.305	2.52E+09	0.000189585	Bacteria	Bacteroidetes	Bacteroidia	Flavobacteriales	Flavobacteriaceae	NS4_marine_group	TACGGAGGATTCGAGCGTTATCCGGAATCATTGGGTTTAAAGGGTCCGCAGGCGGTTTTTTAAGTCAGAGGTGAAATCCTGCAGCTCAACTGTAGAATTGCCTTTGATACTGAAAGACTTGAGTTATTGTGAAGTGGTTAGAATGTGTGGTGTAGCGGTGAAATGCATAGATATCACACAGAATACCGATTGCGAAGGCAGATCACTAACAATATACTGACGCTCAGGGACGAAAGCGTGGGTAGCGAACAGG	Flavobacteriales NS4_marine_group
530.258.341.838.792	-906.860.621.287.918	162.157.802.548.308	-559.245.751.383.292	2.24E+06	2.34E+07	Bacteria	Proteobacteria	Alphaproteobacteria	Rhodobacterales	Rhodobacteraceae	Rhodobacteraceae	TACGGAGGGGGTTAGCGTTGTTCGGAATTACTGGGCGTAAAGCGCGCGTAGGCGGATTGGAAAGTTGGGGGTGAAATCCCGGGGCTCAACCCCGGAACTGCCTTCAAAACTCCCAGTCTAGAGTTCGAGAGAGGTGAGTGGAATTCCGAGTGTAGAGGTGAAATTCGTAGATATTCGGAAGAACACCAGTGGCGAAGGCGGCTCACTGGCTCGATACTGACGCTGAGGTGCGAAAGTGTGGGGAGCAAACAGG	Rhodobacterales Rhodobacteraceae
452.732.135.355.869	-653.317.889.722.743	202.721.433.337.532	-322.273.712.733.161	0.00126972	0.005393168	Bacteria	Proteobacteria	Alphaproteobacteria	Puniceispirillales	SAR116_clade	SAR116_clade	TACGAAGGGGGCGAGCGTTGTTCGGAATTACTGGGCGTAAAGGGAGCGCAGGCGGTTCATTCAGTTAGGCGTGAAAGCCCCGGGCTCAACCTGGGAACTGCGCTTAATACTGATGAGCTAGAAATCAGAAGAGGATAGTGGAATTCCCAGTGTAGAGGTGAAATTCGTAGATATTGGGAAGAACACCAGTGGCGAAAGCGGCTATCTGGTCTGAATTTGACGCTGAGGCTCGAAAGCGTGGGGAGCAAACAGG	Puniceispirillales SAR116_clade
17.662.313.267.291	229.489.546.181.922	296.593.933.272.347	773.749.967.337.309	1.01E+00	1.98E+00	Bacteria	Proteobacteria	Gammaproteobacteria	Alteromonadales	Alteromonadaceae	Alteromonadaceae	TACGGAGGGTGCGAGCGTTAATCGGAATTACTGGGCGTAAAGCGCACGCAGGCGGTCTGTTAAGCAAGATGTGAAAGCCCCGGGCTCAACCTGGGAACTGCATTTTGAACTGGCAGACTAGAGTCTTGGAGAGGGGAGTGGAATTCCAGGTGTAGCGGTGAAATGCGTAGAGATCTGGAGGAACATCAGTGGCGAAGGCGGCTCCCTGGCCAAAGACTGACGCTCATGTGCGAAAGTGTGGGTAGCGAACAGG	Alteromonadales Alteromonadaceae
210.413.787.837.399	263.870.686.036.905	26.532.535.887.621	994.517.399.899.257	2.65E-09	2.27E-08	Bacteria	Proteobacteria	Gammaproteobacteria	Vibrionales	Vibrionaceae	Vibrio	TACGGAGGGTGCGAGCGTTAATCGGAATTACTGGGCGTAAAGCGCATGCAGGTGGTTTGTTAAGTCAGATGTGAAAGCCCTGGGCTCAACCCGGGAAGGTCATTTGAAACTGGCAAGCTAGAGTACTGTAGAGGGGGGTAGAATTTCAGGTGTAGCGGTGAAATGCGTAGAGATCTGAAGGAATACCGGTGGCGAAGGCGGCCCCCTGGACAGATACTGACACTCAGATGCGAAAGCGTGGGGAGCAAACAGG	Vibrionales Vibrio
332.292.865.444.551	-210.460.488.116.799	297.251.364.171.608	-708.021.941.979.371	1.44E+02	1.99E+03	Bacteria	Proteobacteria	Gammaproteobacteria	Vibrionales	Vibrionaceae	Vibrio	TACGGAGGGTGCGAGCGTTAATCGGAATTACTGGGCGTAAAGCGCATGCAGGTGGTTTGTTAAGTCAGATGTGAAAGCCCGGGGCTCAACCTCGGAACTGCATTTGAAACTGGCAGACTAGAGTACTGTAGAGGGGGGTAGAATTTCAGGTGTAGCGGTGAAATGCGTAGAGATCTGAAGGAATACCGGTGGCGAAGGCGGCCCCCTGGACAGATACTGACACTCAGATGCGAAAGCGTGGGGAGCAAACAGG	Vibrionales Vibrio
328.588.188.570.521	118.711.697.421.405	225.681.041.967.498	526.015.372.786.615	1.44E+07	1.37E+08	Bacteria	Bacteroidetes	Bacteroidia	Flavobacteriales	Flavobacteriaceae	Flavobacteriaceae	TACGGAGGATGCAAGCGTTATCCGGAATCATTGGGTTTAAAGGGTCTGTAGGCGGTTTGTTAAGTTAGTAGTGAAAGTTTGTGGCTCAACCATAAAATTGCTATTAAAACTGATAGACTTGAGTTACAGTGAAGTAAGTAGAATGTGTAGTGTAGAGGTAAAATTCATAGATATTACACAGAATACCGATTGCGAAGGCAGCTTACTAACTGTATACTGACGCTGAGGGACGAAAGCGTGGGGAGCGAACAGG	Flavobacteriales Flavobacteriaceae
610.723.432.446.018	247.243.941.881.599	256.702.815.768.756	963.152.434.230.881	5.88E-08	3.16E-06	Bacteria	Proteobacteria	Gammaproteobacteria	Vibrionales	Vibrionaceae	Vibrio	TACGGAGGGTGCGAGCGTTAATCGGAATTACTGGGCGTAAAGCGCATGCAGGTGGTTTGTTAAGTCAGATGTGAAAGCCCGGGGCTCAACCTCGGAAGGCCATTTGAAACTGGCAAACTAGAGTACTGTAGAGGGGGGTAGAATTTCAGGTGTAGCGGTGAAATGCGTAGAGATCTGAAGGAATACCGGTGGCGAAGGCGGCCCCCTGGACAGATACTGACACTCAGATGCGAAAGCGTGGGGAGCAAACAGG	Vibrionales Vibrio
26.171.037.139.627	-804.970.450.498.545	273.421.384.502.611	-294.406.544.668.366	0.003239315	0.01108158	Bacteria	Proteobacteria	Gammaproteobacteria	Francisellales	Francisellaceae	Francisellaceae	TACGGAGGGTGCGAGCGTTAATCGGAATTACTGGGCGTAAAGGGTTCGTAGGTGGTTAGATCAGTCAGATGTGAAAGCCCTGGGCTTAACCTAGGAATTGCATTTGATACTGTTTAACTAGAGTTCACTAGAGGATTGGGGAATTTCCGGTGTAGCGGTGAAATGCGTAGAGATCGGAAGGAATATCAATGGCGAAGGCAACAATCTGGGGTTGAACTGACACTGAGGGACGAAAGCGTGGGTAGCAAACAGG	Francisellales Francisellaceae
127.996.786.994.807	105.125.507.259.288	210.054.121.902.597	50.046.867.115.531	5.60E+07	4.80E+08	Bacteria	Proteobacteria	Alphaproteobacteria	Rhodobacterales	Rhodobacteraceae	Leisingera	TACGGAGGGGGTTAGCGTTGTTCGGAATTACTGGGCGTAAAGCGCGCGTAGGCGGATTGGAAAGTTGGGGGTGAAATCCCGGGGCTCAACCCCGGAACTGCCTCCAAAACTCCCAGTCTTGAGTTCGAGAGAGGTGAGTGGAATTCCGAGTGTAGAGGTGAAATTCGTAGATATTCGGAGGAACACCAGTGGCGAAGGCGGCTCACTGGCTCGATACTGACGCTGAGGTGCGAAAGTGTGGGGAGCAAACAGG	Rhodobacterales Leisingera
874.180.309.586.004	681.672.486.151.672	215.938.216.317.123	315.679.409.498.586	0.001595139	0.006517284	Bacteria	Proteobacteria	Gammaproteobacteria	Oceanospirillales	Nitrincolaceae	Profundimonas	TACGGAGGGTGCGAGCGTTAATCGGAATTACTGGGCGTAAAGCGCGCGTAGGCGGCCAAGTCAGTCAGATGTGAAAGCCCCGGGCTCAACCTGGGAACTGCACCTGATACTGCTTGGCTAGAGTACAGAAGAGGGTGGTGGAATTTCCTGTGTAGCGGTGAAATGCGTAGATATAGGAAGGAACATCAGTGGCGAAGGCGGCCACCTGGTCTGATACTGACGCTGAGGTGCGAAAGCGTGGGGAGCAAACAGG	Oceanospirillales Profundimonas
469.224.265.279.906	-464.143.619.406.967	164.466.552.072.728	-282.211.558.251.504	0.004770798	0.014231957	Bacteria	Proteobacteria	Gammaproteobacteria	Cellvibrionales	Porticoccaceae	SAR92_clade	TACGGAGGGTGCAAGCGTTAATCGGAATTACTGGGCGTAAAGCGCGCGTAGGTGGTTTTATAAGCTAGCTGTGAAAGCCCCGGGCTCAACCTGGGAACTGCAGTTAGAACTGTTTGACTAGAGTATGATAGAGGGTGGCGGAATTTCCTGTGTAGCGGTGAAATGCGTAGATATAGGAAGGAACATCAGTGGCGAAGGCGGCCACCTGGATTAATACTGACACTGAGGTGCGAAAGCGTGGGGAGCAAACAGG	Cellvibrionales SAR92_clade
232.120.258.839.927	-787.666.436.690.882	202.659.405.008.993	-388.665.128.399.015	0.000101637	0.000641207	Bacteria	Proteobacteria	Alphaproteobacteria	Rhodobacterales	Rhodobacteraceae	Rhodobacteraceae	TACGGAGGGGGTTAGCGTTGTTCGGAATTACTGGGCGTAAAGCGCACGTAGGCGGATTAGAAAGTTAGAGGTGAAATCCCGGGGCTCAACCCCGGAACTGCCTTTAAAACTACTAGTCTAGAGTTCGAGAGAGGTGAGTGGAATTCCGAGTGTAGAGGTGAAATTCGTAGATATTCGGAGGAACACCAGTGGCGAAGGCGGCTCACTGGCTCGATACTGACGCTGAGGTGCGAAAGTGTGGGGAGCAAACAGG	Rhodobacterales Rhodobacteraceae
183.569.644.666.636	-753.716.650.595.018	202.932.227.848.909	-371.412.987.766.629	0.000203904	0.001158548	Bacteria	Proteobacteria	Gammaproteobacteria	Cellvibrionales	Halieaceae	OM60(NOR5)_clade	TACGGAGGGTGCGAGCGTTAATCGGAATTACTGGGCGTAAAGCGCGCGTAGGTGGTCTGTTAAGTCGGATGTGAAAGCCCCGGGCTCAACCTGGGAACTGCATCCGATACTGGCAGACTAGAGTGCGGGAGAGGGAGGTAGAATTCCACGTGTAGCGGTGAAATGCGTAGATATGTGGAGGAATACCAGTGGCGAAGGCGGCCTCCTGGCTCGACACTGACACTGAGGTGCGAAAGCGTGGGGAGCAAACAGG	Cellvibrionales OM60(NOR5)_clade
129.023.612.807.224	-703.289.815.922.973	240.776.412.256.013	-292.092.489.182.528	0.00348994	0.01169675	Bacteria	Proteobacteria	Gammaproteobacteria	KI89A_clade	KI89A_clade	KI89A_clade	TACGGAGGGTACGAACGTTAATCGGAATTACTGGGCGTAAAGCGCGCGTAGGCGGTTTGATAAGTGGGATGTGAAAGCCCCGGGCTCAACCTGGGAACTGCATTCCAAACTGTCAGACTAGAGTGTGGTAGAGGGAGGTAGAATTTCCTGTGTAGCGGTGAAATGCGTAGATATAGGAAGGAATACCGATGGCGAAGGCAGCCTCCTGGACCAACACTGACGCTGAGGTGCGAAAGCGTGGGGAGCAAACAGG	KI89A_clade KI89A_clade
988.241.940.694.645	-664.567.238.775.431	242.470.459.723.771	-274.081.733.309.915	0.006128657	0.017297328	Bacteria	Marinimicrobia_(SAR406_clade)	Marinimicrobia_(SAR406_clade)	Marinimicrobia_(SAR406_clade)	Marinimicrobia_(SAR406_clade)	Marinimicrobia_(SAR406_clade)	TACGAGGGGTGCTAGCGTTGTCCGGATTTACTGGGCGTAAAGGGTACGTAGGCGTTTTAATAAGTTGTATGTTAAATATCTTAGCTTAACTAAGAAAGTGCATCCAAAACTGTTAAAATAGAGTTTGAGAGAGGAACGCAGAATTCATGGTGGAGCGGTGACATGCGTAGATATCATGAGGAAAGTCAAATGCGAAGGCAGCCTTCTGGCTCAAAACTGACGCTGAGGTACGAAAGCGTGGGGAGCGAACAGG	Marinimicrobia_(SAR406_clade) Marinimicrobia_(SAR406_clade)
714.619.909.856.727	426.836.258.077.349	182.590.046.207.495	233.767.539.328.126	0.019404094	0.042090133	Bacteria	Proteobacteria	Alphaproteobacteria	Caulobacterales	Hyphomonadaceae	Hyphomonas	TACGAAGGGGGCTAGCGTTGTTCGGAATTACTGGGCGTAAAGCGCACGTAGGCGGACTTTTAAGTCAGATGTGAAATCCCGAGGCTCAACCTCGGAACTGCATTTGAAACTGGGAGTCTAGAGATCAGGAGAGGTTAGCGGAATACCGAGTGTAGAGGTGAAATTCGTAGATATTCGGTGGAACACCAGTGGCGAAGGCGGCTAACTGGACTGATACTGACGCTGAGGTGCGAAAGTGTGGGGAGCAAACAGG	Caulobacterales Hyphomonas
737.601.468.205.924	971.456.625.538.204	252.920.230.319.759	384.096.054.439.783	0.000122554	0.00075108	Bacteria	Proteobacteria	Alphaproteobacteria	Rhodobacterales	Rhodobacteraceae	Nautella	TACGGAGGGGGTTAGCGTTGTTCGGAATTACTGGGCGTAAAGCGCGCGTAGGCGGATTAGTCAGTTAGAGGTGAAATCCCGGGGCTCAACCCCGGAACTGCCTTTAATACTGCTAGTCTTGAGTTCGAGAGAGGTGAGTGGAATTCCGAGTGTAGAGGTGAAATTCGTAGATATTCGGAGGAACACCAGTGGCGAAGGCGGCTCACTGGCTCGATACTGACGCTGAGGTGCGAAAGTGTGGGGAGCAAACAGG	Rhodobacterales Nautella
11.649.565.763.581	-68.864.012.492.713	243.724.533.653.123	-282.548.545.526.083	0.004720903	0.014231957	Bacteria	Bacteroidetes	Bacteroidia	Flavobacteriales	NS9_marine_group	NS9_marine_group	TACGGAGGGTGCAAGCGTTATCCGGATTTATTGGGTTTAAAGGGTCCGTAGGCGGATCATTAAGTCAGTGGTGAAAGCCGGCAGCTCAACTGTCGAACTGCCATTGATACTGATGATCTTGAATACGGTTGAAGTTGGCGGAATAGGTCATGTAGCGGTGAAATGCTTAGATATGACCTAGAACACCGATTGCGAAGGCAGCCAACTAAGCCGTGATTGACGCTGAGGGACGAAAGCGTGGGGAGCGAACAGG	Flavobacteriales NS9_marine_group
857.326.084.599.451	237.430.805.775.183	25.954.675.733.985	914.790.106.448.109	5.81E-07	2.77E-04	Bacteria	Bacteroidetes	Bacteroidia	Cytophagales	Cytophagales	Cytophagales	TACGGAGGGTGCAAGCGTTGTCCGGATTTATTGGGTTTAAAGGGTGCGTAGGCGGCCGATTAAGTCAGCGGTGAAATACCAGGGCTCAACCCTGGAACTGCCGTTGATACTGGTTGGCTTGAGTCCCGGAGGGGAAAGCGGAATTTGTGGTGTAGCGGTGAAATGCATAGATACCACAAGGAACCCCGGAGGCGAAGGCGGCTTTCTGGCCGGCGACTGACGCTGATGCACGAAAGCGCGGGTAGCGAACAGG	Cytophagales Cytophagales
318.182.662.961.267	-557.640.997.561.814	165.785.968.522.133	-336.361.998.866.851	0.000769274	0.003473879	Bacteria	Bacteroidetes	Bacteroidia	Flavobacteriales	Flavobacteriaceae	NS2b_marine_group	TACGGAGGATCCAAGCGTTATCCGGAATCATTGGGTTTAAAGGGTCCGTAGGTGGACAGATAAGTCAGAGGTGAAATCCTGCAGCTCAACTGTAGAACTGCCTTTGATACTGTTTGTCTTGAGTTATTGTGAAGTGGTTAGAATGTGTAGTGTAGCGGTGAAATGCATAGATATTACACAGAATACCGATTGCGAAGGCAGATCACTAACAATTAACTGACACTGATGGACGAAAGCGTGGGTAGCGAACAGG	Flavobacteriales NS2b_marine_group
199.523.014.221.157	-498.914.608.919.238	179.949.016.451.343	-277.253.312.498.178	0.005562186	0.01631655	Bacteria	Proteobacteria	Gammaproteobacteria	SAR86_clade	SAR86_clade	SAR86_clade	TACGGAAGGTCCAAGCGTTAATCGGAATTACTGGGCGTAAAGCGCGCGTAGGTGGTTTATTAAGTTGGGTGTGAAAGCCCCGGGCTCAACCTGGGAACTGCATCCAAAACTGATTCACTAGAGTACGAAAGAGGAAAGTAGAATTCACAGTGTAGCGGTGGAATGCGTAGATATTGTGAAGAATACCGATGGCGAAGGCAGCTTTCTGGTTCTGTACTGACACTGAGGTGCGAAAGCGTGGGTAGCGAACAGG	SAR86_clade SAR86_clade
147.798.064.477.029	-722.896.138.194.172	240.627.998.512.529	-300.420.625.472.864	0.002662747	0.009599316	Bacteria	Proteobacteria	Alphaproteobacteria	SAR11_clade	Clade_I	Clade_Ia	TACGAAGGGACCTAGCGTAGTTCGGAATTACTGGGCTTAAAGAGTTCGTAGGTGGTTGAAAAAGTTGGTGGTGAAATCCCAGAGCTTAACTCTGGAACTGCCATCAAAACTTTTCAGCTAGAGTTTGATAGAGGAAAGCAGAATTTCTAGTGTAGAGGTGAAATTCGTAGATATTAGAAAGAATACCAATTGCGAAGGCAGCTTTCTGGATCAATACTGACACTGAGGAACGAAAGCATGGGTAGCGAAGAGG	SAR11_clade Clade_Ia
377.560.519.262.935	-702.197.102.666.873	176.159.230.867.405	-398.614.991.226.554	6.72E+09	0.00047228	Bacteria	Proteobacteria	Alphaproteobacteria	Parvibaculales	Parvibaculaceae	Parvibaculaceae	TACGGAGGGGGCTAGCGTTGTTCGGAATTACTGGGCGTAAAGCGCGCGTAGGCGGATTAGTAAGTCAGTGGTGAAAGCCCGGGGCTCAACCTCGGAACTGCCTTTGATACTGCTAGTCTTGAGTTCGAGAGAGGTGAGTGGAATTTCTAGTGTAGAGGTGAAATTCGTAGATATTAGAAAGAACACCAGTGGCGAAGGCGGCTCACTGGCTCGATACTGACGCTGAGGTGCGAAAGCGTGGGGAGCAAACAGG	Parvibaculales Parvibaculaceae
125.222.010.152.724	25.728.492.596.455	285.084.494.061.512	902.486.565.646.171	1.80E-05	7.72E-04	Bacteria	Proteobacteria	Deltaproteobacteria	Oligoflexales	Oligoflexaceae	Pseudobacteriovorax	TACGAAAGGTGCAAGCGTTGTTCGGAATAACTGGGCGTAAAGCGCTCGTAGGCGGGAATTCAGGTCGATTGTGAAAGCCCAGAGCTCAACTTTGGAATTGCAGTCGAAACCGAATTTCTTGAATACTCGAGAGGGTGGGGGAATTCCTAGTGGAGAAGTGAAATTCGTAGAGATTAGGAGGAACACCAGAGGCGAAGGCGCCTACCTGGCGATGTATTGACGCTGAGGAGCGAAAGTGTGGGGAGCAAACAGG	Oligoflexales Pseudobacteriovorax
297.909.983.744.827	-823.794.320.936.313	24.665.081.647.222	-333.992.132.164.337	0.000838021	0.003744908	Bacteria	Bacteroidetes	Bacteroidia	Flavobacteriales	Flavobacteriaceae	NS5_marine_group	TACGGAGGATCCAAGCGTTATCCGGAATCATTGGGTTTAAAGGGTCCGTAGGTGGTCTATTAAGTCAGAGGTGAAAGCCTATCGCTCAACGATAGAACTGCCTTTGATACTGATGGACTTGAGTTATTGTGAAGTAGTTAGAATATGTAGTGTAGCGGTGAAATGCATAGATATTACATAGAATACCGATTGCGAAGGCAGATTACTAACAATATACTGACACTGAGGGACGAAAGCGTGGGTAGCGAACAGG	Flavobacteriales NS5_marine_group
181.619.736.847.271	-752.324.118.631.654	223.238.932.871.918	-337.003.993.413.324	0.000751573	0.003430051	Bacteria	Marinimicrobia_(SAR406_clade)	Marinimicrobia_(SAR406_clade)	Marinimicrobia_(SAR406_clade)	Marinimicrobia_(SAR406_clade)	Marinimicrobia_(SAR406_clade)	TACGAGGGGTGCTAGCGTTGTCCGGATTTACTGGGCGTAAAGGGTACGTAGGCGTTTTAATAAGTTGAATGTTAAATATCTTAGCTTAACTAAGAAAATGCATTCAAAACTGTTAAAATAGAGTTTGAGAGAGGAACGCAGAATTCATGGTGGAGCGGTGACATGCGTAGATATCATGAGGAAAGTCAAATGCGAAGGCAGCCTTCTGGCTCAAAACTGACGCTGAGGTACGAAAGCGTGGGGAGCGAACAGG	Marinimicrobia_(SAR406_clade) Marinimicrobia_(SAR406_clade)
397.174.371.259.711	-444.131.375.148.356	180.838.642.086.434	-245.595.393.785.405	0.014051117	0.033501078	Bacteria	Proteobacteria	Alphaproteobacteria	Rickettsiales	S25-593	S25-593	TACGGAGGGAGCTAGCGTTGTTCGGAATTACTGGGCGTAAAGGGCGTGTAGGCTGTTTGATTAGTCAGAGGTGAAATCCCTAAGCTCAACTTAGGAACTGCCTTTGATACTATCATACTAGAGATCGAGAGAAGTTAGCGGAATTCCAAGTGTAGAGGTGAAATTCGTAGATATTTGGAAGAACACCTGTGGCGAAAGCGGCTAACTGGCTCGTTTCTGACGCTGAGACGCGAAAGCGTGGGTAGCAAACAGG	Rickettsiales S25-593
257.601.043.614.298	-802.688.900.633.117	163.115.292.246.515	-492.099.109.518.204	8.61E+07	7.10E+08	Bacteria	Proteobacteria	Alphaproteobacteria	Parvibaculales	PS1_clade	PS1_clade	TACGGAGGGGGCTAGCGTTGTTCGGAATCACTGGGCGTAAAGCGCGCGTAGGCGGATTGATTAGTTGGGGGTGAAATCCCGGGGCTCAACCTCGGAACTGCCTTCAATACTGTCAGTCTTGAGTTCGTGAGAGGTAAGTGGAATTCCGAGTGTAGAGGTGAAATTCGTAGATATTCGGAAGAACACCAGTGGCGAAGGCGACTTACTGGCACGATACTGACGCTGAGGTGCGAAAGCGTGGGGAGCAAACAGG	Parvibaculales PS1_clade
12.872.148.833.793	105.210.662.770.491	202.495.406.766.959	519.570.613.725.437	2.04E+06	1.86E+08	Bacteria	Proteobacteria	Proteobacteria	Proteobacteria	Proteobacteria	Proteobacteria	TACGGAGGGGGCGAGCGTTGTTCGGATTTACTGGGCGTAAAGGGTCCGTAGGTGGTTTTGTAAGCGAGATGTGAAAGCCCTGGGCTCAACCTAGGAACTGCATTTCGAACTGCATCACTAGAGTCATGGAGAGGATAGCGGAATTTCCAGTGTAGAGGTGAAATTCGTAGATATTGGAAGGAACACCGAAGGCGAAGGCAGCTATCTGGACATGTACTGACACTGAGGGACGAAAGCGTGGGGAGCAAACAGG	Proteobacteria Proteobacteria
921.514.481.114.283	100.355.675.684.886	254.175.125.270.878	394.828.862.887.096	7.87E+09	0.000519498	Bacteria	Bacteroidetes	Bacteroidia	Flavobacteriales	Flavobacteriaceae	Aquibacter	TACGGAGGATCCAAGCGTTATCCGGAATCATTGGGTTTAAAGGGTCCGTAGGTGGATTAGTAAGTCAGAGGTGAAAGCCTGCAGCTCAACTGTAGAACTGCCTTTGATACTGCTAGTCTTGAGTCATTATGAAGTGGTTAGAATGTGTAGTGTAGCGGTGAAATGCATAGATATTACACAGAATACCGATTGCGAAGGCAGATCACTAATAATGTACTGACACTGATGGACGAAAGCGTGGGGAGCGAACAGG	Flavobacteriales Aquibacter
223.918.266.044.816	233.256.667.280.737	296.561.975.861.344	786.535.990.000.942	3.68E-01	7.89E-01	Bacteria	Proteobacteria	Gammaproteobacteria	Alteromonadales	Colwelliaceae	Thalassotalea	TACGGAGGGTGCGAGCGTTAATCGGAATTACTGGGCGTAAAGCGTGCGTAGGCGGTTTCTTAAGCGAGATGTGAAATCCCGGGGCTCAACCTCGGAACTGCATTTCGAACTGGGTGACTAGAGTACTGTAGAGGGTGGTGGAATTTCCAGTGTAGCGGTGAAATGCGTAGAGATTGGAAGGAACATCAGTGGCGAAGGCGGCCACCTGGACAGATACTGACGCTGAGGCACGAAAGCGTGGGGAGCAAACAGG	Alteromonadales Thalassotalea
185.207.860.183.567	-755.328.486.918.804	267.686.733.121.676	-282.168.816.552.994	0.00477716	0.014231957	Bacteria	Proteobacteria	Alphaproteobacteria	SAR11_clade	Clade_I	Clade_Ib	TACGAAGGGACCTAGCGTAGTTCGGAATTACTGGGCTTAAAGAGTTCGTAGGTTGTTAAAAAAGTTGGTGGTGAAATCCCAGAGCTTAACTCTGGAACTGCCATCAAAACTTTTTAGCTAGAGTTTGATAGAGGAAAGCAGAATTTCTAGTGTAGAGGTGAAATTCGTAGATATTAGAAAGAATACCAATTGCGAAGGCAGCTTTCTGGATCATTACTGACACTGAGGAACGAAAGCATGGGTAGCGAAGAGG	SAR11_clade Clade_Ib
934.835.994.181.056	693.440.741.078.149	202.593.469.027.735	342.281.883.224.586	0.000619754	0.002954159	Bacteria	Bacteroidetes	Bacteroidia	Cytophagales	Cyclobacteriaceae	Cyclobacteriaceae	TACGGAGGGTCCGAGCGTTGTCCGGAATTATTGGGTTTAAAGGGTACGTAGGCGGATTGATCAGTCAGAGCTGAAATCCTATGGCTTAACCATAGAACTGGCTTTGATACTGTCAATCTTGAGTACGGTAGAGGTAGGCGGAATTTATGATGTAGCGGTGAAATGCATAGATATCATAAAGAACACCGATAGCGAAGGCAGCTTGCTGGACCGTAACTGACGCTAATGTACGAAAGTGCGGGTATCGAACAGG	Cytophagales Cyclobacteriaceae
647.993.217.473.271	-604.273.773.642.069	262.037.236.483.624	-230.606.070.248.277	0.021107241	0.044826764	Bacteria	Proteobacteria	Alphaproteobacteria	SAR11_clade	Clade_II	Clade_II	TACGAAGGGACCTAGCGTAGTTCGGAATTACTGGGCTTAAAGAGCTCGTAGGTGGTTAAAAAAGTTGATGGTGAAATCCCAAGGCTCAACCTTGGAACTGCCATCAAAACTTTTTAGCTAGAGTGTGATAGAGGTAAGTGGAATTTCTAGTGTAGAGGTGAAATTCGTAGATATTAGAAAGAACACCAAAAGCGAAGGCAACTTACTGGGTCACTACTGACACTGAGGAGCGAAAGCATGGGTAGCGAAGAGG	SAR11_clade Clade_II
263.341.180.480.546	235.498.766.434.935	280.075.007.653.177	840.841.774.524.053	4.16E-03	1.19E-01	Bacteria	Bacteroidetes	Bacteroidia	Chitinophagales	Saprospiraceae	Aureispira	TACGGAGGGTGCAAGCGTTATCCGGAATCACTGGGTTTAAAGGGTACGTAGGCGGTTGTGTAAGTCAGACGTTAAAGGCTGTGGCTAAACCATGGTACGCGTTTGAAACTGCATAACTTGAATATGTTCGAGGTGCATGGAATGAGTCATGTAGCGGTGAAATGCATAGATATGACTTAGAACACCAATTGCGAAGGCAGTGCACTAGGGCATCATTGACGCTGAGGTACGAAAGCGTGGGTAGCGAACAGG	Chitinophagales Aureispira
313.568.509.971.981	-831.139.557.197.774	27.306.221.485.724	-304.377.358.702.779	0.002336309	0.008824273	Bacteria	Bacteroidetes	Bacteroidia	Flavobacteriales	Cryomorphaceae	Cryomorphaceae	TACGGAGGATCCAAGCGTTATCCGGATTCATTGGGTTTAAAGGGTCCGTAGGCGGATTTTTAAGTCAGTGGTGAAAGCCGGCAGCTCAACTGTCGAACTGCCATTGATACTGGAAATCTTGAGTACAAATGAAGTAGGCGGAATGAGTCATGTAGCGGTGAAATGCATAGATATGACTCAGAACACCGATTGCGAAGGCAGCTTACTAACATGTAACTGACGCTGAGGGACGAAAGCGTGGGGAGCGAACAGG	Flavobacteriales Cryomorphaceae
438.697.885.097.252	242.632.046.699.296	278.525.083.352.625	871.131.762.276.912	3.00E-04	1.06E-02	Bacteria	Bacteroidetes	Bacteroidia	Chitinophagales	Saprospiraceae	Saprospiraceae	TACGGAGGGTGCAAGCGTTATCCGGAATCACTGGGTTTAAAGGGTGCGTAGGCGGCACAATAAGTCAGAAGTGAAATGCTGTAGCTTAACTATGGAATTGCTTTTGATACTGTTGAGCTTGAATTGGGTTGAGGTTAGCGGAATGAGTCATGTAGCGGTGAAATGCATAGATATGACTTAGAACACCAATTGCGAAGGCAGCTAACTGGGCCTTGATTGACGCTGAGGCACGAAAGCGTGGGGAGCGAACAGG	Chitinophagales Saprospiraceae
208.988.976.009.224	-772.264.413.705.199	248.732.513.349.966	-310.479.881.903.749	0.001904085	0.007504928	Bacteria	Proteobacteria	Gammaproteobacteria	Cellvibrionales	Halieaceae	OM60(NOR5)_clade	TACGGAGGGTGCAAGCGTTAATCGGAATTACTGGGCGTAAAGCGCGCGTAGGCGGTTTTTTAAGTCGGATGTGAAAGCCCCGGGCTCAACCTGGGAACTGCATCCGATACTGGATGACTAGAATGCGGGAGAGGGAGGTAGAATTCCATGTGTAGCAGTGAAATGCGTAGATATATGGAGGAATACCAGTGGCGAAGGCGGCCTCCTGGCTCGACATTGACGCTGAGGTGCGAAAGCGTGGGGAGCAAACGGG	Cellvibrionales OM60(NOR5)_clade
309.519.495.366.966	237.772.240.023.586	296.528.940.727.616	801.851.716.193.858	1.07E-01	2.70E+00	Bacteria	Bacteroidetes	Bacteroidia	Cytophagales	Cyclobacteriaceae	Cyclobacteriaceae	TACGGAGGGTGCAAGCGTTGTTCGGAATTATTGGGCTTAAAGGGTGCGTAGGCGGCTAGATAAGTCAGTATTGAAAGGTTGCGGCTTGACCGTGAGAGTGGTATTGAAACTATTTAGCTTGAGTGTTAGGGAAGGAGCAGGAATCGGCGGTGTAGCGGTGAAATGCATAGATATCGTCGAGAAGGTCGATAGCGAAAGCATGTTCCTGTCTAACAACTGACGCTGAGGCACGAAAGTATGGGTAGCGAACGGG	Cytophagales Cyclobacteriaceae
269.954.672.110.762	-809.583.120.334.095	246.686.518.847.802	-32.818.296.034.798	0.001031359	0.00442453	Bacteria	Proteobacteria	Alphaproteobacteria	Puniceispirillales	SAR116_clade	SAR116_clade	TACGAAGGGGGCGAGCGTTGTTCGGAATTACTGGGCGTAAAGGGAGCGCAGGCGGTTCATTTAGTTAGGCGTGAAAGCCCCGGGCTCAACCTGGGAACTGCGCTTAATACTGATGAACTAGAAAACAGAAGAGGATAGTGGAATTCCCAGTGTAGAGGTGAAATTCGTAGATATTGGGAAGAACACCGGTGGCGAAAGCGGCTATCTGGTCTGATTTTGACGCTGAGGCTCGAAAGCGTGGGGAGCAAACAGG	Puniceispirillales SAR116_clade
76.633.870.285.372	-627.879.710.746.461	241.528.617.332.114	-25.996.079.374.855	0.009333032	0.025024193	Bacteria	Bacteroidetes	Bacteroidia	Flavobacteriales	NS9_marine_group	NS9_marine_group	TACGGAGGATCCAAGCGTTATCCGGATTTATTGGGTTTAAAGGGTCCGCAGGCGGAATATTAAGTCAGTGGTGAAATCCTACAGCTTAACTGTAGAACTGCCATTGATACTGGTTTTCTTGAGTACACCTGAAGTGGGCGGAATGTGTCATGTAGCGGTGAAATGCTTAGATATGACACAGAACACCGATTGCGAAGGCAGCTCACTAAAGTGTAACTGACGCTGAGGGACGAAAGCGTGGGTAGCGAACAGG	Flavobacteriales NS9_marine_group
254.360.423.594.559	-620.767.685.854.663	187.459.414.709.191	-331.147.777.676.394	0.000928046	0.004062569	Bacteria	Bacteroidetes	Bacteroidia	Chitinophagales	Chitinophagales	Chitinophagales	TACGGAGGGTGCAAGCGTTATCCGGATTTACTGGGTTTAAAGGGTGCGCAGGCGGTCTATTAAGTCAGTGGTGAAAGCCCGGGGCTCAACTCCGGAACTGCCATTGATACTGATAGACTTGAGTTTGGGAGAGGTAGGCGGAATACAGCATGTAGCGGTGAAATGCATAGATATGCTGTAGAACACCAATTGCGAAGGCAGCTTACTATACCAATACTGACGTTCAGGCACGAAAGCGTGGGGAGCGAACAGG	Chitinophagales Chitinophagales
408.865.935.708.293	-869.381.132.623.377	251.200.279.043.874	-346.090.830.763.581	0.000538356	0.002685521	Bacteria	Bacteroidetes	Bacteroidia	Flavobacteriales	Flavobacteriaceae	NS5_marine_group	TACGGAGGATCCAAGCGTTATCCGGAATCATTGGGTTTAAAGGGTCCGCAGGCGGTCTATTAAGTCAGAGGTGAAAGCCTACCGCTCAACGGTAGAACTGCCTTTGATACTGATAGACTTGAGTTATTGTGAAGTAGTTAGAATGTGTAGTGTAGCGGTGAAATGCATAGATATTACACAGAATACCGATTGCGAAAGCAGATTACTAACAATATACTGACGCTGAGGGACGAAAGCGTGGGTAGCGAACAGG	Flavobacteriales NS5_marine_group
21.283.793.589.638	264.638.860.638.991	265.344.877.665.103	997.339.247.577.249	1.99E-09	2.14E-08	Bacteria	Bacteroidetes	Bacteroidia	Flavobacteriales	Flavobacteriaceae	Tenacibaculum	TACGGAGGGTGCAAGCGTTATCCGGAATCATTGGGTTTAAAGGGTCCGCAGGCGGTCAATTAAGTCAGAGGTGAAATCCCATAGCTTAACTATGGAACTGCCTTTGATACTGGTTGACTTGAGTTATACGGAAGTAGATAGAATAAGTAGTGTAGCGGTGAAATGCATAGATATTACTTAGAATACCGATTGCGAAGGCAGTCTACTACGTGTATACTGACGCTCATGGACGAAAGCGTGGGGAGCGAACAGG	Flavobacteriales Tenacibaculum
136.245.786.171.929	-711.135.161.246.136	241.669.324.842.337	-294.259.588.679.727	0.00325473	0.01108158	Bacteria	Proteobacteria	Alphaproteobacteria	SAR11_clade	Clade_II	Clade_II	TACGAAGGGACCTAGCGTAGTTCGGAATTACTGGGCTTAAAGAGCTCGTAGGTGGTTAAAAAAGTTGATGGTGAAATCCCAAGGCTCAACCTTGGAACTGCCATCAAAACTTTTTAGCTAGAGTGTGATAGAGGAAAGTGGAATTTCTAGTGTAGAGGTGAAATTCGTAGATATTAGAAAGAACACCAAATGCGAAGGCAACTTTCTGGGTCACTACTGACACTGAGGAGCGAAAGCATGGGTAGCGAAGAGG	SAR11_clade Clade_II
259.781.954.548.611	-803.881.449.720.924	199.523.149.296.735	-402.901.343.806.164	5.60E+09	0.000400482	Bacteria	Bacteroidetes	Bacteroidia	Flavobacteriales	Flavobacteriaceae	NS4_marine_group	TACGGAGGATCCAAGCGTTATCCGGAATCATTGGGTTTAAAGGGTCCGCAGGCGGTTTTTTAAGTCAGAGGTGAAATCCTGCAGCTCAACTGTAGAATTGCCTTTGATACTGAAAGACTTGAGTTATTGTGAAGTGGTTAGAATGTGTGGTGTAGCGGTGAAATGCATAGATATCACACAGAATACCAATTGCGAAGGCAGATCACTAACAATATACTGACGCTCAGGGACGAAAGCGTGGGTAGCGAACAGG	Flavobacteriales NS4_marine_group
168.749.465.340.476	261.432.048.259.005	263.814.365.785.293	990.969.720.245.536	3.78E-12	2.70E-08	Bacteria	Proteobacteria	Gammaproteobacteria	Alteromonadales	Alteromonadales	Alteromonadales	TACGGAGGGTGCGAGCGTTAATCGGAATCACTGGGCGTAAAGCGCATGCAGGCGGTTTGCTAAGCGAGATGTGAAAGCCCCGGGCTTAACCTGGGAACTGCATTTCGAACTGGCGAACTAGAGTCTTGTAGAGGGGGGTAGAATTTCAGGTGTAGCGGTGAAATGCGTAGAGATCTGAAGGAATACCAGTGGCGAAGGCGGCCCCCTGGACAAAGACTGACGCTCAGATGCGAAAGCGTGGGGAGCAAACAGG	Alteromonadales Alteromonadales
327.832.853.434.847	85.453.907.411.642	230.180.550.849.175	371.247.297.377.594	0.000205244	0.001158548	Bacteria	Proteobacteria	Gammaproteobacteria	Alteromonadales	Pseudoalteromonadaceae	Psychrosphaera	TACGGAGGGTGCGAGCGTTAATCGGAATTACTGGGCGTAAAGCGTACGCAGGCGGCCATTTAAGTCAGATGTGAAAGCCCCGGGCTCAACCTGGGAACTGCATTTGAAACTGAATGGCTAGAGTGCGACAGAGGGTGGTAGAATTTCAGGTGTAGCGGTGAAATGCGTAGAGATCTGAAGGAATACCAATGGCGAAGGCAGCCACCTGGGTCGACACTGACGCTCATGTACGAAAGCGTGGGTAGCAAACAGG	Alteromonadales Psychrosphaera
104.427.018.200.667	-672.465.182.439.268	221.023.130.793.802	-304.251.043.781.761	0.002346137	0.008824273	Bacteria	Proteobacteria	Alphaproteobacteria	SAR11_clade	Clade_III	Clade_III	TACGAAGGGACCTAGCGTAGTTCGGAATTACTGGGCGTAAAGCGCGCGTAGGCGGTTATGTAAGTTAATTGTGAAAGCCCAAAGCTCAACTTTGGAACTGCAATTAAAACTATTTAGCTAGAGTTTGATAGAGGAAAGCGGAATACATAGTGTAGAGGTGAAATTCGTAGATATTATGTAGAACACCAGTTGCGAAGGCGGCTTTCTGGATCATTACTGACGCTGAGGTGCGAAAGTATGGGTAGCGAAGAGG	SAR11_clade Clade_III
12.274.047.823.273	-696.082.032.010.097	242.322.693.445.489	-287.254.165.968.851	0.004071844	0.013133993	Bacteria	Bacteroidetes	Bacteroidia	Flavobacteriales	Flavobacteriaceae	NS5_marine_group	TACGGAGGATCCAAGCGTTATCCGGAATCATTGGGTTTAAAGGGTCCGTAGGTGGTTAATTAAGTCAGAGGTGAAAGCCAGCAGCTCAACTGTTGAACTGCCTTTGATACTGATTAACTTGAGTTATTGTGAAGTAGTTAGAATATGTAGTGTAGCGGTGAAATGCATAGATATTACATAGAATACCGATTGCGAAGGCAGATTACTAACAATATACTGACACTGAGGGACGAAAGCGTGGGTAGCGAACAGG	Flavobacteriales NS5_marine_group
172.173.076.229.603	-74.474.513.280.534	201.393.199.618.894	-369.796.564.240.827	0.000217334	0.001205549	Bacteria	Proteobacteria	Alphaproteobacteria	Thalassobaculales	Nisaeaceae	OM75_clade	TACGGAGGGGGCAAGCGTTGTTCGGAATTACTGGGCGTAAAGGGCGCGTAGGCGGCCAAGTCAGTCAGGCGTGAAAGCCCGGGGCTCAACCCCGGAATTGCGCTTGATACTGCTAGGCTAGAGATCGGAAGAGGGTAGTGGAATTCCCAGTGTAGAGGTGAAATTCGTAGATATTGGGAAGAACACCAGTGGCGAAGGCGGCTACCTGGTCCGGATCTGACGCTGAGGTGCGAAAGCGTGGGGAGCAAACAGG	Thalassobaculales OM75_clade
289.561.272.281.239	-533.291.232.775.867	22.156.181.733.751	-240.696.361.487.003	0.016085772	0.036902654	Bacteria	Proteobacteria	Gammaproteobacteria	SAR86_clade	SAR86_clade	SAR86_clade	TACGGAGGGTCCAAGCGTTAATCGGAATTACTGGGCGTAAAGCGCGCGTAGGCGGTTTAGCAAGTTGTATGTGAAAGCCCTGGGCTCAACCTAGGAACTGCATTCAAAACTACTAAGCTAGAGTACGAGAGAGGAGAGTAGAATTTCTGGTGTAGCGGTGAAATGCGTAGATATCAGAAGGAATACCAATGGCGAAGGCAGCTCTCTGGCTCGTCACTGACGCTGAGGTGCGAAAGCGTGGGTAGCAAACAGG	SAR86_clade SAR86_clade
664.911.178.349.391	-607.942.479.752.057	262.269.473.527.297	-231.800.701.612.642	0.02044894	0.043644752	Bacteria	Proteobacteria	Alphaproteobacteria	SAR11_clade	Clade_IV	Clade_IV	TACGGAGGGATCTAGCGTTATTCGGAATTACTGGGCGTAAAGCGAGCGTAGGCGGATTTGTAAGTTGGAGGTGAAATCCCAGAGCTTAACTCTGGAACTGCCTTCAAAACTACATTTCTTGAGTTTGGTAGAGGAGAGTGGAATTCCTAGTGTAGAGGTGAAATTCGTAGATATTAGGAGGAACACCAGTGGCGAAGGCGACTCTCTGGGCCAATACTGACGCTGAGGTTCGAAAGCATGGGTAGCGAACAGG	SAR11_clade Clade_IV
956.299.722.471.078	-575.631.461.750.542	207.745.303.713.297	-277.085.186.264.886	0.005590986	0.01631655	Bacteria	Firmicutes	Bacilli	Bacillales	Staphylococcaceae	Staphylococcus	TACGTAGGTGGCAAGCGTTATCCGGAATTATTGGGCGTAAAGCGCGCGTAGGCGGTTTTTTAAGTCTGATGTGAAAGCCCACGGCTCAACCGTGGAGGGTCATTGGAAACTGGAAAACTTGAGTGCAGAAGAGGAAAGTGGAATTCCATGTGTAGCGGTGAAATGCGCAGAGATATGGAGGAACACCAGTGGCGAAGGCGACTTTCTGGTCTGTAACTGACGCTGATGTGCGAAAGCGTGGGGATCAAACAGG	Bacillales Staphylococcus
308.485.500.317.245	-620.260.185.940.997	216.679.834.052.816	-286.256.535.432.737	0.004202266	0.013353867	Bacteria	Proteobacteria	Gammaproteobacteria	Cellvibrionales	Halieaceae	OM60(NOR5)_clade	TACGGAGGGTGCAAGCGTTAATCGGAATTACTGGGCGTAAAGCGCGCGTAGGCGGTTTTTTAAGTCGGATGTGAAAGCCCCGGGCTCAACCTGGGAACTGCATCCGATACTGGATCACTAGAATGCGGGAGAGGGAGGTAGAATTCCATGTGTAGCAGTGAAATGCGTAGATATATGGAGGAATACCAGTGGCGAAGGCGGCCTCCTGGCTCGACATTGACGCTGAGGTGCGAAAGCGTGGGGAGCAAACGGG	Cellvibrionales OM60(NOR5)_clade
203.312.347.390.317	-576.017.195.191.039	238.631.427.066.518	-241.383.627.576.629	0.015785554	0.036492161	Bacteria	Bacteroidetes	Bacteroidia	Flavobacteriales	Flavobacteriaceae	NS5_marine_group	TACGGAGGATCCAAGCGTTATCCGGAATCATTGGGTTTAAAGGGTCCGTAGGTGGTTCATTAAGTCAGAGGTGAAAGCCTGCCGCTTAACGGTAGAACTGCCTTTGATACTGATGGACTTGAGTCATTGTGAAGTAGTTAGAATATGTAGTGTAGCGGTGAAATGCATAGATATTACATAGAATACCGATTGCGAAGGCAGATTACTAACAATGTACTGACACTGAGGGACGAAAGCGTGGGTAGCGAACAGG	Flavobacteriales NS5_marine_group
213.485.463.238.904	-775.730.078.522.382	270.829.878.621.553	-286.427.067.231.514	0.004179707	0.013353867	Bacteria	Proteobacteria	Alphaproteobacteria	Puniceispirillales	SAR116_clade	SAR116_clade	TACGAAGGGGGCGAGCGTTGTTCGGAATTACTGGGCGTAAAGGGAGCGCAGGCGGTTCATTAAGTTAGGCGTGAAAGCCCCGGGCTCAACCTGGGAACTGCGCTTAATACTGGTGAGCTAGAAAACAGGAGAGGGTAGTGGAATTTCCAGTGTAGAGGTGAAATTCGTAGATATTGGAAAGAACACCGGTGGCGAAAGCGGCTACCTGGCCTGATTTTGACGCTGAGGCTCGAAAGCGTGGGGAGCAAACAGG	Puniceispirillales SAR116_clade
703.496.006.975.532	-615.964.043.897.602	268.858.976.773.057	-229.103.023.187.333	0.021961665	0.045659389	Bacteria	Proteobacteria	Alphaproteobacteria	SAR11_clade	Clade_II	Clade_II	TACGAAGGGACCTAGCGTAGTTCGGAATTACTGGGCTTAAAGAGCTCGTAGGTGGTTAAAAAAGTTGATGGTGAAATCCCAAGGCTTAACCTTGGAACTGCCATCAAAACTTTTTAGCTAGAGTGTGATAGAGGTAAGTGGAATTTCTAGTGTAGAGGTGAAATTCGTAGATATTAGAAAGAACACCAAAAGCGAAGGCAACTTACTGGGTCACTACTGACACTGAGGAGCGAAAGCATGGGTAGCGAAGAGG	SAR11_clade Clade_II
41.355.071.690.144	887.858.902.263.002	258.767.544.750.958	343.110.610.381.025	0.000601125	0.002930486	Bacteria	Proteobacteria	Gammaproteobacteria	Francisellales	Francisellaceae	Francisella	TACGGGGGGTCCGAGCGTTAATCGGAATTACTGGGCGTAAAGGGTCTGTAGGTGGATTGATAAGTCAGATGTGAAAGCCCAGGGCTCAACCTTGGAACTGCATTTGATACTGTCAGACTAGAGTATAGTAGAGGAATGGGGAATTTCTGGTGTAGCGGTGAAATGCGTAGAGATCAGAAGGAACACCAATGGCGAAGGCAACATTCTGGACTAATACTGACACTGAGGGACGAAAGCGTGGGGATCAAACAGG	Francisellales Francisella
437.104.596.120.637	242.588.755.925.456	278.715.501.875.771	870.381.282.321.291	3.21E-04	1.06E-02	Bacteria	Patescibacteria	Gracilibacteria	JGI_0000069-P22	JGI_0000069-P22	JGI_0000069-P22	TACGTATGTCTCGAGCGTTACCCGGAATCACTGGGTGTAAAGGGTTCGTAGGCGGAACTATAAGTCAGATATGAAAGACCGGAGCTCAACTCCGTGTTTGTGTTTGAAACTGTAGTTCTAGAATTAGGGAGAGGTAAGCGGAATTCTAAGTGTAGGGGTGCAATCCGTAGATACTTAGAGGAACACCAAAAGCGAAGGCAGCTTACTGGAACTATATTGACGCTGAGGAACGAAAGCGTGGGGAGCGAAAAGG	JGI_0000069-P22 JGI_0000069-P22
909.196.812.584.593	-652.871.088.442.405	26.496.541.178.181	-246.398.608.804.089	0.013740144	0.033302384	Bacteria	Proteobacteria	Alphaproteobacteria	SAR11_clade	Clade_I	Clade_Ib	TACGAAGGGACCTAGCGTAGTTCGGAATTACTGGGCTTAAAGAGTTCGTAGGCGGTTAAAAAAGTTGGTGGTGAAATCCCAGAGCTTAACTCTGGAACTGCCATCAAAACTTTTTAGCTAGAGTATGATAGAGGAAAGCAGAATTTCTAGTGTAGAGGTGAAATTCGTAGATATTAGAAAGAATACCAATTGCGAAGGCAGCTTTCTGGATCATTACTGACGCTGAGGAACGAAAGCATGGGTAGCGAAGAGG	SAR11_clade Clade_Ib
136.421.836.552.593	-711.279.534.530.864	242.878.175.570.312	-292.854.445.592.191	0.003405531	0.011503724	Bacteria	Proteobacteria	Alphaproteobacteria	Alphaproteobacteria	Alphaproteobacteria	Alphaproteobacteria	TACGGAGGGGGCAAGCGTTGCTCGGAATTACTGGGCGTAAAGCGAGCGTAGGCGGTTAGTCAAGTTGGTGGTGAAAGCCCGGAGCTCAACTCCGGAACTGCCATCAAAACTGACTTACTTGAGATTGGTAGAGGAAAATGGAATTCCTAGTGTAGAGGTGAAATTCGTAGATATTGGGAAGAACATCGGTGGCGAAGGCGATTTTCTGGGCCATATCTGACGCTGAGGTTCGAAAGCGTGGGTAGCAAACAGG	Alphaproteobacteria Alphaproteobacteria
123.538.557.009.196	-69.690.651.215.923	269.678.089.398.511	-258.421.629.177.812	0.009760057	0.025555154	Bacteria	Proteobacteria	Alphaproteobacteria	Puniceispirillales	SAR116_clade	SAR116_clade	TACGAAGGGGGCGAGCGTTGTTCGGAATTACTGGGCGTAAAGGGAGCGCAGGCGGTTCATTTAGTTAGGCGTGAAAGCCCCGGGCTTAACCTGGGAACTGCGCTTAATACTGATGAGCTTGAAAACAGAAGAGGATAGTGGAATTCCCAGTGTAGAGGTGAAATTCGTAGATATTGGGAAGAACACCAGTGGCGAAAGCGGCTATCTGGTCTGATTTTGACGCTGAGGCTCGAAAGCGTGGGGAGCAAACAGG	Puniceispirillales SAR116_clade
102.080.385.954.888	222.264.605.929.945	296.704.172.614.014	74.911.183.072.269	6.83E+00	1.01E+02	Bacteria	Proteobacteria	Proteobacteria	Proteobacteria	Proteobacteria	Proteobacteria	TACGGAGGGGGCGAACGTTATTCGGATTTACTGGGCGTAAAGCGTCTGTAGGCGGTTCAATTAGTTGGATGTGAAAGCCCCGTGCTCAACATGGGAACTGCATCCAATACTGTTGAACTAGAGTATCGGAGAGGAAAGCGGAATATCCAGTGTAGAGGTGAAATTCGTAGATATTGGATGGAACACCAGAGGCGAAGGCGGCTTTCTGGACGATTACTGACGCTGAGAGACGAAAGCGTGGGGAGCAAACAGG	Proteobacteria Proteobacteria
70.315.058.825.774	964.438.217.587.482	255.270.611.376.162	377.810.125.649.875	0.000158029	0.000941587	Bacteria	Proteobacteria	Gammaproteobacteria	Francisellales	Francisellaceae	Francisellaceae	TACGGAGGGTGCGAGCGTTAATCGGAATTACTGGGCGTAAAGGGTTCGTAGGTGGTTAGATCAGTCAGATGTGAAAGCCCTGGGCTTAACCTAGGAATTGCATTTGATACTGTTTAACTAGAGTTCACTAGAGGATTGGGGAATTTCCGGTGTAGCGGTGAAATGCGTAGAGATCGGGAGGAACATCAATGGCGAAGGCAACAATCTGGGGTTGAACTGACACTGAGGGACGAAAGCGTGGGTAGCAAACAGG	Francisellales Francisellaceae
108.175.329.039.894	-67.733.204.544.916	268.393.130.190.855	-252.365.641.761.213	0.011614138	0.029657531	Bacteria	Marinimicrobia_(SAR406_clade)	Marinimicrobia_(SAR406_clade)	Marinimicrobia_(SAR406_clade)	Marinimicrobia_(SAR406_clade)	Marinimicrobia_(SAR406_clade)	TACGAGGGGTGCTAGCGTTGTCCGGAATAACTGGGCGTAAAGGGTCCGTAGGCGTTTTGCTAAGTTGATCGTTAAATCCATCGGCTTAACCGATGACATGCGATCAAAACTGGCAGAATAGAATATGTGAGGGGAATGTGGAATTCCTGGTGTAGCGGTGACATGCGTAGATATCAGGAGGAACACCGATGGCGAAGGCAGCATTCTGGCACAATATTGACGCTGAGGGACGAAAGCGTGGGGAGCAAACAGG	Marinimicrobia_(SAR406_clade) Marinimicrobia_(SAR406_clade)
871.517.669.384.706	202.587.462.465.088	296.748.909.845.152	682.689.828.821.281	8.68E+02	1.16E+04	Bacteria	Proteobacteria	Alphaproteobacteria	Holosporales	Holosporaceae	Candidatus_Paraholospora	TACGGGGGGAGCTAGCGTTATTCGGAATTATTGGGCGTAAAGGGTGCGTAGGTTGTTATATAAGTGAATTATTAAATCCCCGGGCTTAACCTTGGAATTGTAATTTATACTATATAGCTAGAATATGGTAGAGGAAAGTGGAATTCCTAGTGTAGAGGTGAAATTCGTAGATATTAGGAGGAACGTCAAAGGCGAAGGCAGCTTTCTGGGCCATTATTGACACTGAGGCACGAAAGTGTGGGGAGCAAACAGG	Holosporales Candidatus_Paraholospora
933.504.342.384.419	-656.213.842.022.636	243.744.754.261.661	-26.922.172.910.363	0.007097868	0.019645068	Bacteria	Proteobacteria	Alphaproteobacteria	SAR11_clade	Clade_II	Clade_II	TACGAAGGGACCTAGCGTAGTTCGGAATTACTGGGCTTAAAGAGCTCGTAGGTGGTTAAAAAAGTTGGTGGTGAAATCCCAAGGCTTAACCTTGGAACTGCCATCAAAACTTTTTAGCTTGAGTGTGATAGAGGAAAGTGGAATTTCTAGTGTAGAGGTGAAATTCGTAGATATTAGAAAGAACACCAAATGCGAAGGCAACTTTCTGGATCACTACTGACACTGAGGAGCGAAAGCATGGGTAGCGAAGAGG	SAR11_clade Clade_II
902.683.836.137.717	-651.961.962.171.705	238.427.886.266.884	-273.441.992.201.337	0.006249029	0.017521788	Bacteria	Proteobacteria	Gammaproteobacteria	Oceanospirillales	Litoricolaceae	Litoricola	TACGAAAGGTGCAAGCGTTAATCGGAATTACTGGGCGTAAAGCGCGCGTAGGCGGCTTGGTAAGTTGGATGTGAAAGCCCCGGGCTCAACCTGGGAACTGCATCCAAAACTGTCTAGCTAGAGTATGGTAGAGGATGGCGGAATTTCCTGTGTAGCGGTGAAATGCGTAGATATAGGAAGGAACATCAGTGGCGAAGGCGGCCATCTGGACCAATACTGACGCTGAGGTGCGAAAGCGTGGGGAGCAAACAGG	Oceanospirillales Litoricola
995.843.923.580.632	-666.034.113.395.963	265.107.657.493.033	-251.231.563.695.389	0.011994176	0.030364583	Bacteria	Bacteroidetes	Bacteroidia	Flavobacteriales	NS9_marine_group	NS9_marine_group	TACGGAGGGTGCAAGCGTTATCCGGATTTATTGGGTTTAAAGGGTCCGTAGGCGGATCATTAAGTCAGTGGTGAAAGCCGGCAGCTCAACTGTCGAACTGCCATTGATACTGGTGATCTTGAATACGGTTGAAGTTGGCGGAATAGGTCATGTAGCGGTGAAATGCTTAGATATGACCTAGAACACCGATTGCGAAGGCAGCCAACTAAGCCGTTATTGACGCTGAGGGACGAAAGCGTGGGGAGCGAACAGG	Flavobacteriales NS9_marine_group
651.973.692.717.432	-60.502.947.789.396	263.450.974.565.414	-229.655.433.574.315	0.021644206	0.04563964	Bacteria	Proteobacteria	Alphaproteobacteria	Rickettsiales	S25-593	S25-593	TACGGAGGGAGCTAGCGTTGTTCGGAATTACTGGGCGTAAAGGGCGTGTAGGCTGTTAGGTAAGTCAGAGGTGAAATCCCTAAGCTCAACTTAGGAACTGCCTTTGATACTATCTTACTAGAGATCGAGAGAAGTTGGCGGAATTCCAAGTGTAGAGGTGAAATTCGTAGATATTTGGAAGAACACCAGTGGCGAAAGCGGCCAACTGGCTCGTATCTGACGCTGAGACGCGAAAGCGTGGGTAGCAAACAGG	Rickettsiales S25-593
110.453.881.867.115	255.434.410.818.611	263.736.879.311.767	968.519.880.439.848	3.49E-08	2.14E-06	Bacteria	Proteobacteria	Gammaproteobacteria	Alteromonadales	Pseudoalteromonadaceae	Algicola	TACGGAGGGTGCAAGCGTTAATCGGAATTACTGGGCGTAAAGGGCACGCAGGCGGCCTGTTAAGCGAGATGTGAAAGCCCCGGGCTTAACCTGGGAATTGCATTTCGAACTGGCAGGCTAGAGTACGAGAGAGGGGGGTAGAATTCCAGGTGTAGCGGTGAAATGCGTAGATATCTGGAGGAATACCGGTGGCGAAGGCGGCCCCCTGGCTCGATACTGACGCTCATGTGCGAAAGCGTGGGGAGCAAACAGG	Alteromonadales Algicola
112.435.137.248.021	-683.497.438.312.265	195.723.231.849.314	-349.216.305.010.989	0.000479126	0.002446963	Bacteria	Proteobacteria	Alphaproteobacteria	Puniceispirillales	SAR116_clade	SAR116_clade	TACGAAGGGGGCGAGCGTTGTTCGGAATTACTGGGCGTAAAGGGAGCGCAGGCGGTTCATTCAGTTAGGCGTGAAAGCCCCGGGCTCAACCTGGGAACTGCGCTTAATACTGATGAGCTAGAAAACAGGAGAGGGTAGTGGAATTTCCAGTGTAGAGGTGAAATTCGTAGATATTGGAAAGAACACCGGTGGCGAAAGCGGCTACCTGGCCTGGTTTTGACGCTGAGGCTCGAAAGCGTGGGGAGCAAACAGG	Puniceispirillales SAR116_clade
795.495.496.525.704	-633.700.025.054.818	264.600.636.453.072	-239.493.008.614.591	0.016623535	0.037584136	Bacteria	Bacteroidetes	Bacteroidia	Flavobacteriales	Flavobacteriaceae	NS4_marine_group	TACGGAGGATCCAAGCGTTATCCGGAATTATTGGGTTTAAAGGGTCCGCAGGCGGTCTATTAAGTCAGAGGTGAAATCTTGCAGCTCAACTGTAAAATTGCCTTTGATACTGGTAGACTTGAGTCATTGTGAAGTGGTTAGAATGTGTGGTGTAGCGGTGAAATGCATAGATATCACACAGAATACCGATTGCGAAGGCAGATCACTAACAATGTACTGACGCTCATGGACGAAAGCGTGGGGAGCGAACAGG	Flavobacteriales NS4_marine_group
149.286.267.708.732	-632.471.247.417.364	175.395.604.961.224	-360.596.975.937.446	0.000310989	0.001647092	Bacteria	Proteobacteria	Deltaproteobacteria	PB19	PB19	PB19	TACGGAGGGTGCAAGCGTTGTTCGGAATTATTGGGCGTAAAGGGCGCGTAGGCGGGTTCTTAAGTCTGATGTGAAATCCCTCGGCTCAACCGAGGACGTGCATTGGATACTGGGAACCTTGAGTCCTGGAGAGGAAAGCGGAATTCCAAGTGTAGAGGTGAAATTCGTAGATATTTGGAGGAACACCAGTGGCGAAGGCGGCTTTCTGGACAGTGACTGACGCTGATGCGCGAAAGCGTGGGTAGCAAACAGG	PB19 PB19
911.302.582.654.104	-653.440.656.583.793	215.061.613.382.533	-303.838.814.517.544	0.002378474	0.008824273	Bacteria	Bacteroidetes	Bacteroidia	Flavobacteriales	Flavobacteriaceae	NS5_marine_group	TACGGAGGATCCAAGCGTTATCCGGAATTATTGGGTTTAAAGGGTCCGTAGGTGGTTATTTAAGTCAGAGGTGAAATCCTGCCGCTTAACGGTAGAACTGCCTTTGATACTGATTAACTTGAGTTATTGTGAAGTAGTTAGAATATGTAGTGTAGCGGTGAAATGCATAGATATTACATAGAATACCGATTGCGAAGGCAGATTACTAACAATATACTGACACTGAGGGACGAAAGCGTGGGTAGCGAACAGG	Flavobacteriales NS5_marine_group
109.802.950.306.834	-678.900.605.630.411	182.773.520.889.597	-371.443.632.713.348	0.000203657	0.001158548	Bacteria	Proteobacteria	Alphaproteobacteria	SAR11_clade	Clade_I	Clade_Ib	TACGAAGGGACCTAGCGTAGTTCGGAATTACTGGGCTTAAAGAGTTCGTAGGTGGTTAAAAAAGTTGGTAGTGAAATCCCAGAGCTTAACTCTGGAACTGCTATCAAAACTTTTTAGCTAGAGTATGATAGAGGAAAGCAGAATTTCTAGTGTAGAGGTGAAATTCGTAGATATTAGAAAGAATACCAATTGCGAAGGCAGCTTTCTGGATCATTACTGACGCTGAGGAACGAAAGCATGGGTAGCGAAGAGG	SAR11_clade Clade_Ib
825.884.231.999.937	-638.737.620.740.914	219.661.277.963.069	-290.782.984.904.741	0.003639463	0.011918547	Bacteria	Proteobacteria	Alphaproteobacteria	Puniceispirillales	SAR116_clade	Candidatus_Puniceispirillum	TACGAAGGGGGCGAGCGTTGTTCGGAATTACTGGGCGTAAAGGGCGCGTAGGCGGTCGTTTAAGTTAGGCGTGAAATCCCCGGGCTCAACCTGGGAACTGCGCTTAAAACTGAAAGACTAGAAAACGGAAGAGGGTAGTGGAATTCCCAGTGTAGAGGTGAAATTCGTAGATATTGGGAAGAACACCAGTGGCGAAAGCGGCTACCTGGTCCGATTTTGACGCTGAGGCGCGAAAGCGTGGGGAGCAAACAGG	Puniceispirillales Candidatus_Puniceispirillum
242.443.739.546.703	810.611.854.205.933	273.524.112.178.852	296.358.462.787.328	0.003040784	0.010520133	Bacteria	Bacteroidetes	Bacteroidia	Flavobacteriales	Flavobacteriaceae	Tenacibaculum	TACGGAGGGTGCAAGCGTTATCCGGAATCATTGGGTTTAAAGGGTCCGCAGGCGGTCAATTAAGTCAGAGGTGAAATCCTGCAGCTTAACTGTAGAACTGCCTTTGATACTGGTTGACTTGAGTTATACGGAAGTAGGTAGAATAAGTAGTGTAGCGGTGAAATGCATAGATATTACTTAGAATACCGATTGCGAAGGCAGCCTACTACGTATATACTGACGCTCATGGACGAAAGCGTGGGGAGCGAACAGG	Flavobacteriales Tenacibaculum
795.893.031.256.509	982.693.924.423.378	194.755.156.281.984	504.579.156.302.566	4.52E+06	3.95E+07	Bacteria	Bacteroidetes	Bacteroidia	Flavobacteriales	Cryomorphaceae	NS10_marine_group	TACGGAGGGTCCAAGCGTTATCCGGATTTATTGGGTTTAAAGGGTCCGTAGGCGGGCTTATAAGTCAGAGGTGAAATCCCATCGCTCAACGATGGAACTGCCTTTGATACTGTAGGTCTTGAATGTATTTGAAGTAGGCGGAATATGTAGTGTAGCGGTGAAATGCATAGATATTACATAGAACACCAATTGCGAAGGCAGCTTACTAAGATATCATTGACGCTGATGGACGAAAGCGTGGGTAGCGAACGGG	Flavobacteriales NS10_marine_group
160.896.030.166.507	-734.538.732.775.886	185.070.754.480.327	-396.896.168.083.634	7.22E+08	0.000489779	Bacteria	Proteobacteria	Alphaproteobacteria	Rhodobacterales	Rhodobacteraceae	Ascidiaceihabitans	TACGGAGGGGGTTAGCGTTGTTCGGAATTACTGGGCGTAAAGCGCGCGTAGGCGGATTGGAAAGTTAGAGGTGAAATCCCGGGGCTCAACCCCGGAACTGCCTTTAAAACTCCCAGTCTTGAGTTCGAGAGAGGTGAGTGGAATTCCAAGTGTAGAGGTGAAATTCGTAGATATTTGGAGGAACACCAGTGGCGAAGGCGGCTCACTGGCTCGATACTGACGCTGAGGTGCGAAAGTGTGGGGAGCAAACAGG	Rhodobacterales Ascidiaceihabitans
637.922.659.265.453	-601.862.618.117.325	264.265.561.862.461	-22.774.916.787.325	0.022756881	0.046489057	Bacteria	Bacteroidetes	Bacteroidia	Flavobacteriales	Flavobacteriaceae	NS5_marine_group	TACGGAGGATCCAAGCGTTATCCGGAATCATTGGGTTTAAAGGGTCCGTAGGTGGTTAATTAAGTCAGAGGTGAAAGCCTATCGCTCAACGATAGAACTGCCTTTGATACTGATTAACTTGAGTTATTGTGAAGTAGTTAGAATATGTAGTGTAGCGGTGAAATGCATAGATATTACATAGAATACCGATTGCGAAGGCAGATTACTAACAATATACTGACACTGAGGGACGAAAGCGTGGGTAGCGAACAGG	Flavobacteriales NS5_marine_group
104.451.983.844.593	-673.086.013.557.785	216.818.870.538.785	-310.437.007.574.662	0.001906847	0.007504928	Bacteria	Proteobacteria	Gammaproteobacteria	Oceanospirillales	Litoricolaceae	Litoricola	TACGAAAGGTGCAAGCGTTAATCGGAATTACTGGGCGTAAAGCGCGCGTAGGCGGCTTGGTAAGTTGGGTGTGAAAGCCCCGGGCTCAACCTGGGAACTGCATCCAAAACTGCCTGGCTAGAGTATGGTAGAGGATGGCGGAATTTCCTGTGTAGCGGTGAAATGCGTAGATATAGGAAGGAACATCAGTGGCGAAGGCGGCCATCTGGACCAATACTGACGCTGAGGTGCGAAAGCGTGGGGAGCAAACAGG	Oceanospirillales Litoricola
699.304.774.375.422	-614.813.017.013.807	178.865.361.163.973	-343.729.503.025.566	0.000587555	0.002897255	Bacteria	Proteobacteria	Alphaproteobacteria	SAR11_clade	Clade_I	Clade_Ib	TACGAAGGGACCTAGCGTAGTTCGGAATTACTGGGCTTAAAGAGTTCGTAGGTGGTTAAAAAAGTTGGTAGTGAAATCCCAGAGCTTAACTCTGGAACTGCTATCAAAACTTTTTAGCTAGAGTATGATAGAGGAAAGCAGAATTTCTAGTGTAGAGGTGAAATTCGTAGATATTAGAAAGAATACCAATTGCGAAGGCAGCTTTCTGGATCATTACTGACACTGAGGAACGAAAGCATGGGTAGCGAAGAGG	SAR11_clade Clade_Ib
105.905.733.462.174	-674.337.359.187.039	244.259.076.655.395	-276.074.636.988.171	0.005766944	0.016716345	Bacteria	Proteobacteria	Alphaproteobacteria	SAR11_clade	Clade_II	Clade_II	TACGAAGGGACCTAGCGTAGTTCGGAATTACTGGGCTTAAAGAGCTCGTAGGTGGTTAAAATAGTTGATGGTGAAATCCCAAGGCTTAACCTTGGAACTGCCATCAAAACTTTTTAGCTAGAGTGTGATAGAGGTAAGTGGAATTTCTAGTGTAGAGGTGAAATTCGTAGATATTAGAAAGAACACCAAATGCGAAGGCAACTTACTGGGTCACTACTGACACTGAGGAGCGAAAGCATGGGTAGCGAAGAGG	SAR11_clade Clade_II
173.057.524.649.159	762.538.251.754.313	24.609.133.736.483	309.859.851.191.694	0.001944383	0.007529397	Bacteria	Proteobacteria	Gammaproteobacteria	Cellvibrionales	Halieaceae	Pseudohaliea	TACGGAGGGTGCGAGCGTTAATCGGAATTACTGGGCGTAAAGCGCGCGTAGGCGGTTTGTTAAGTCGGATGTGAAAGCCCCGGGCTCAACCTGGGAATTGCACCCGATACTGGCCGACTGGAGTGCGAGAGAGGGAGGTAGAATTCCACGTGTAGCGGTGAAATGCGTAGATATGTGGAGGAATACCGGTGGCGAAGGCGGCCTCCTGGCTCGACACTGACGCTGAGGTGCGAAAGCGTGGGGAGCAAACAGG	Cellvibrionales Pseudohaliea
131.016.558.351.549	225.777.103.337.085	296.646.547.758.036	761.098.030.782.559	2.72E+00	4.32E+01	Bacteria	Bacteria	Bacteria	Bacteria	Bacteria	Bacteria	TACAGAGGGTGTAAGCGCTGTCCGGAATTACTGGGCGTAAAGGATGCGTAGGCTGTTTAGTAAGTCTGTTGTTAAAGACTAGGGCTCAACCCTAGTTTGCAATAGATACTGCTAGGCTAGAGACCGGGAGAGGTAAATGGAATTTCTAATTTAGAGGTCAAATTCTCCGATATTAGAAGGAACACCAGAGGCGAAAGCGATTTACTGGAACGGATCTGACGCTGAGGCACGAAAGCGTGGGGAGCAAATGGG	Bacteria Bacteria
119.785.195.297.896	-692.543.172.903.368	195.944.538.521.128	-353.438.364.820.101	0.000408727	0.002138342	Bacteria	Bacteroidetes	Bacteroidia	Flavobacteriales	Flavobacteriaceae	NS5_marine_group	TACGGAGGATCCAAGCGTTATCCGGAATTATTGGGTTTAAAGGGTCCGTAGGCGGTTTTTTAAGTCAGAGGTGAAATCCTGCAGCTCAACTGTAGCATTGCCTTTGATACTGAAAGACTTGAGTTATTGTGAAGTAGTTAGAATGTGTAGTGTAGCGGTGAAATGCATAGATATTACACAGAATACCGATTGCGAAAGCAGATTACTAACAATACACTGACGCTCATGGACGAAAGCGTGGGTAGCGAACAGG	Flavobacteriales NS5_marine_group
708.047.160.625	-616.986.312.664.526	238.782.093.369.483	-258.388.853.183.317	0.009769336	0.025555154	Bacteria	Proteobacteria	Alphaproteobacteria	SAR11_clade	Clade_II	Clade_II	TACGAAGGGACCTAGCGTAGTTCGGAATTACTGGGCTTAAAGAGCTCGTAGGTGGTTAAAAAAGTTGGTGGTGAAATCCCAAGGCTTAACCTTGGAACTGCCATCAAAACTTTTTAGCTAGAGTATGATAGAGGAAAGTGGAATTTCTAGTGTAGAGGTGAAATTCGTAGATATTAGAAAGAACACCAAATGCGAAGGCAACTTTCTGGATCATTACTGACACTGAGGAGCGAAAGCATGGGTAGCGAAGAGG	SAR11_clade Clade_II
630.883.222.331.949	-600.489.980.807.389	261.802.514.191.647	-229.367.537.841.067	0.021809152	0.04563964	Bacteria	Cyanobacteria	Oxyphotobacteria	Synechococcales	Cyanobiaceae	Prochlorococcus_MIT9313	TACGGGAGTGGCAAGCGTTATCCGGAATTATTGGGCGTAAAGCGTCCGCAGGCGGCTTTTCAAGTCTGCTGTTAAAGAGTGGAGCTTAACTCCATCATGGCAGTGGAAACTGAAAGGCTTGAGTATGGTAGGGGCAGAGGGAATTCCCGGTGTAGCGGTGAAATGCGTAGATATCGGGAAGAACACCAGTGGCGAAGGCGCTCTGCTGGGCCATTACTGACGCTCATGGACGAAAGCCAGGGGAGCGAAAGGG	Synechococcales Prochlorococcus_MIT9313
230.073.541.721.938	233.626.613.462.905	296.558.784.459.383	787.791.917.507.345	3.33E-01	7.52E+00	Bacteria	Proteobacteria	Gammaproteobacteria	Alteromonadales	Alteromonadaceae	Aestuariibacter	TACGGAGGGTGCGAGCGTTAATCGGAATTACTGGGCGTAAAGCGCACGCAGGCGGTTTGTCAAGCTAGAGGTGAAAGCCCCGCGCTCAACGTGGGAATTGCCTTTAGAACTGGCAGACTAGAGTCTTGGAGAGGGGAGTGGAATTCCAGGTGTAGCGGTGAAATGCGTAGAGATCTGGAGGAACATCAGTGGCGAAGGCGACTCCCTGGCCAAAGACTGACGCTCATGTGCGAAAGTGTGGGTAGCGAACAGG	Alteromonadales Aestuariibacter
125.189.582.791.709	884.998.910.044.096	296.656.339.251.861	298.324.624.471.528	0.002852084	0.01005033	Bacteria	Proteobacteria	Alphaproteobacteria	Rhodobacterales	Rhodobacteraceae	Rhodobacteraceae	TACGGAGGGGGTTAGCGTTGTTCGGAATTACTGGGCGTAAAGCGCGCGTAGGCGGATTAGTCAGTCAGAGGTGAAATCCCAGGGCTCAACCCTGGAACTGCCTTTGATACTGCTAGTCTTGAGTTCGAGAGAGGTGAGTGGAATTCCGAGTGTAGAGGTGAAATTCGTAGATATTCGGAGGAACACCAGTGGCGAAGGCGGCTCACTGGCTCGATACTGACGCTGAGGTGCGAAAGTGTGGGGAGCAAACAGG	Rhodobacterales Rhodobacteraceae
12.023.244.405.718	709.797.982.012.889	244.542.893.326.312	290.255.002.857.822	0.00370138	0.012029486	Bacteria	Proteobacteria	Alphaproteobacteria	Rhizobiales	Stappiaceae	Labrenzia	TACGAAGGGGGCTAGCGTTGTTCGGAATCACTGGGCGTAAAGCGCACGTAGGCGGACTGATTAGTCAGGGGTGAAATCCCGGGGCTCAACCCCGGAACTGCCTTTGATACTGTCAGTCTTGAGTCCGAGAGAGGTGAGTGGAACTCCGAGTGTAGAGGTGAAATTCGTAGATATTCGGAAGAACACCAGTGGCGAAGGCGGCTCACTGGCTCGGTACTGACGCTGAGGTGCGAAAGCGTGGGGAGCAAACAGG	Rhizobiales Labrenzia
96.983.738.701.401	679.243.536.225.103	242.212.638.184.603	280.432.739.313.716	0.005042168	0.014917862	Bacteria	Bacteroidetes	Bacteroidia	Chitinophagales	Saprospiraceae	Saprospiraceae	TACGGAAGGTGCAAGCGTTATCCGGAATCACTGGGTTTAAAGGGTGCGTAGGCGGCCCGGTAAGTCAGAGGTGAAAGCTCATAGCTCAACTATGGAATTGCCTTTGATACTGCCGAGCTAGAATTAGGTTGAGGTTGGCGGAATGTGACATGTAGCGGTGAAATGCTTAGATATGTCATAGAACACCAATTGCGTAGGCAGCTGACTGGACCTATATTGACGCTGAGGCACGAAAGCGTGGGGAGCGAACAGG	Chitinophagales Saprospiraceae
147.991.504.503.949	739.426.148.679.633	296.405.274.118.232	24.946.457.207.259	0.012608294	0.031085967	Bacteria	Proteobacteria	Alphaproteobacteria	Rhodobacterales	Rhodobacteraceae	Thalassobius	TACGGAGGGGGTTAGCGTTGTTCGGAATTACTGGGCGTAAAGCGCGCGTAGGCGGACTATTAAGTCAGAGGTGAAATCCCGGGGCTCAACCCCGGAACTGCCTTTGATACTGGTAGTCTTGAGTTCGAGAGAGGTAAGTGGAATTCCGAGTGTAGAGGTGAAATTCGTAGATATTCGGAGGAACACCAGTGGCGAAGGCGGCTTACTGGCTCGATACTGACGCTGAGGTGCGAAAGTGTGGGGAGCAAACAGG	Rhodobacterales Thalassobius
580.419.506.456.052	-588.626.959.568.854	236.452.493.822.446	-248.940.897.198.089	0.012795568	0.031367421	Bacteria	Proteobacteria	Alphaproteobacteria	Puniceispirillales	SAR116_clade	SAR116_clade	TACGAAGGGGGCGAGCGTTGTTCGGAATTACTGGGCGTAAAGGGCGCGTAGGCGGTCTTTTAAGTTAGGCGTGAAATCCCCGGGCTCAACCCGGGAACTGCGCTTAAGACTGGAAGACTAGAAAACGGAAGAGGGTAGTGGAATTCCCAGTGTAGAGGTGAAATTCGTAGATATTGGGAAGAACATCAGTGGCGAAAGCGGCTACCTGGTCCGATTTTGACGCTGAGGCGCGAAAGCGTGGGGAGCAAACAGG	Puniceispirillales SAR116_clade
118.306.090.045.751	707.441.346.302.376	293.179.051.640.045	241.300.100.517.055	0.015821776	0.036492161	Bacteria	Proteobacteria	Alphaproteobacteria	Rhodobacterales	Rhodobacteraceae	Celeribacter	TACGGAGGGGGTTAGCGTTGTTCGGAATTACTGGGCGTAAAGCGCGCGTAGGCGGATTAGTCAGTCAGAGGTGAAATCCCAGGGCTCAACCCTGGAACTGCCTTTGATACTGCTAGTCTTGAGTTCGAGAGAGGTAAGTGGAATTCCGAGTGTAGAGGTGAAATTCGTAGATATTCGGAGGAACACCAGTGGCGAAGGCGGCTTACTGGCTCGATACTGACGCTGAGGTGCGAAAGTGTGGGGAGCAAACAGG	Rhodobacterales Celeribacter
565.156.418.240.402	601.701.847.311.364	241.059.845.904.765	249.606.833.130.176	0.012557841	0.031085967	Bacteria	Bacteroidetes	Bacteroidia	Cytophagales	Cyclobacteriaceae	Persicobacter	TACGGAGGGTGCAAGCGTTATCCGGATTTATTGGGTTTAAAGGGTGCGCAGGCGGCCTATTAAGTCAGTGGTGAAATCTTACAGCTTAACTGTGAAAGTGCCATTGATACTGGTAGGCTTGAGTGCGGTGAAGGTAGGCGGAATTCCTCATGTAGCGGTGAAATGCATAGATATGAGGAAGAACACCGATAGCGAAGGCAGCTTACTGTACCGTTACTGACGCTCATGCACGAAAGCGTGGGGAGCGAACAGG	Cytophagales Persicobacter
866.075.692.860.071	-645.501.108.938.654	202.792.550.960.032	-318.306.124.107.031	0.001457268	0.006069591	Bacteria	Proteobacteria	Alphaproteobacteria	Rhodospirillales	Magnetospiraceae	Magnetospiraceae	TACGGAGGGGGCAAGCGTTGTTCGGAATTACTGGGCGTAAAGCGCGCGTAGGCGGTTAGCATAGTCAGGCGTGAAATCCCGGGGCTCAACCTCGGAACTGCGCTTGATACTGGCTAACTAGAGGTCTGGAGAGGGTAGTGGAATTCCCAGTGTAGAGGTGAAATTCGTAGATATTGGGAAGAACACCAGCGGCGAAGGCGGCTACCTGGACAGATACTGACGCTGAGGTGCGAAAGCGTGGGGAGCAAACAGG	Rhodospirillales Magnetospiraceae
413.404.431.189.497	-539.801.637.111.498	222.028.283.004.343	-243.122.916.507.415	0.015047694	0.035275741	Bacteria	Bacteroidetes	Rhodothermia	Balneolales	Balneolaceae	Balneola	TACGGAGGGTGCAAGCGTTGTCCGGAATCATTGGGTGTAAAGGGTACGTAGGCGGGAGCCTAAGTCTGGGGTGAAATCTTGCCGCTTAACGGTAAAATTGCCTTGGATACTGGGTTTCTTGAGTGCAGAAGAGGCAGGTGGAATTCGTGGTGTAGCGGTGAAATGCATAGATATCACGAAGAACACCAGTGGCGAAGGCGGCCTGCTGGTCTGCAACTGACGCTGAGGTACGAAAGCGTGGGGAGCGAACAGG	Balneolales Balneola
173.264.803.898.638	-7.456.056.275.963	203.336.456.327.174	-366.685.660.340.514	0.00024555	0.001316764	Bacteria	Proteobacteria	Gammaproteobacteria	Coxiellales	Coxiellaceae	Coxiella	TACAGAGGGTGCAAGCGTTAATCGGAATTACTGGGCGTAAAGCGCACGTAGGCGGGCTATTAAGTCATATGTGAAAGCCCTGAGCTCAACTTAGGAATTGCACGTGATACTGATAGCCTAGAGTATGGTAGAGGAAAGTGGAATTTCCGGTGTAGCGGTGAAATGCATAGATATCGGAAGGAACATCAGAGGCGAAGGCGACTTTCTGGGCCATTACTGACGCTGAGGTGCGAAAGCGTGGGGAGCAAACAGG	Coxiellales Coxiella
263.193.354.375.021	235.502.686.599.557	275.745.432.439.197	854.058.341.116.806	1.34E-03	4.09E-02	Bacteria	Proteobacteria	Alphaproteobacteria	Micavibrionales	Micavibrionaceae	Micavibrionaceae	TACGAATGGGGCAAGCGTTGTTCGGAATCACTGGGCTTAAAGCGTACGTAGGCTGATTTGCAAGTCAGAAGTGAAATCCCAGGGCTCAACCCTGGAACTGCTTTTGAAACTGCAAGTCTCGAATCCGAGAGGGGTCAGTGGAATTCCTAGTGTAGAGGTGAAATTCGCAGATATTAGGAGGAACACCAGTGGCGAAGGCGACTGACTGGATCGGTATTGACGCTGAGGTACGAAAGCGTGGGGAGCAAACAGG	Micavibrionales Micavibrionaceae
882.077.256.806.657	-648.414.705.648.491	266.418.970.831.927	-243.381.581.883.502	0.014940595	0.035217117	Bacteria	Proteobacteria	Alphaproteobacteria	Rickettsiales	S25-593	S25-593	TACGGAGGGAGCTAGCGTTGTTCGGAATTACTGGGCGTAAAGGGCGTGTAGGCTGTATGGTAAGTCAGAGGTGAAATCCCTAAGCTTAACTTAGGAACTGCCTTTGATACTATCATGCTAGAGATCGAGAGAGGTTAGTGGAATTCCAAGTGTAGAGGTGAAATTCGTAGATATTTGGAAGAACACCAGTGGCGAAAGCGACTAACTGGCTCGTTTCTGACGCTGAGACGCGAAAGCGTGGGTAGCAAACAGG	Rickettsiales S25-593
138.872.506.681.302	226.600.896.146.025	295.802.475.508.281	766.054.765.960.476	1.85E+00	3.18E+01	Bacteria	Proteobacteria	Gammaproteobacteria	Vibrionales	Vibrionaceae	Vibrio	TACGGAGGGTGCGAGCGTTAATCGGAATTACTGGGCGTAAAGCGCATGCAGGTGGTGGATTAAGTCAGATGTGAAAGCCCGGGGCTCAACCTCGGAACTGCATTTGAAACTGGTTCACTAGAGTACTGTAGAGGGGGGTAGAATTTCAGGTGTAGCGGTGAAATGCGTAGAGATCTGAAGGAATACCGGTGGCGAAGGCGGCCCCCTGGACAGATACTGACACTCAGATGCGAAAGCGTGGGGAGCAAACAGG	Vibrionales Vibrio
519.717.630.432.124	921.047.589.379.994	216.430.383.726.693	425.562.979.430.414	2.08E+09	0.000159696	Bacteria	Proteobacteria	Proteobacteria	Proteobacteria	Proteobacteria	Proteobacteria	TACATAGGGTTCTAGCGTTATTCGGAATTACTGGGCGTAAAGGGCGCGTAGGCGGTTATATAAGTCAAATGTTTAATTCTTGGGCTTAACCTGAGGTCTGCATTTGATACTGTATGGCTAGAGTTTAATCGGAGGTGGTAGAATTTCTGGTGTAGGGGTAAAATCCGTAGATATCAGAAGGAATACCGAAAGCGAAGGCAGCCACCTAGGTTAATACTGACGCTGAGGCGCGAAAGCGTGGGTAGCAAACAGG	Proteobacteria Proteobacteria
77.240.968.558.305	-62.955.759.997.984	263.136.128.416.447	-239.251.676.981.233	0.016733263	0.037584136	Bacteria	Proteobacteria	Gammaproteobacteria	Coxiellales	Coxiellaceae	Coxiella	TACAGAGGGTGCAAGCGTTAATCGGAGTTACTGGGCGTAAAGCGCACGTAGGCGGATATAACAGTCAGATGTGAAATCCCTGGGCTTAACCTAGGAACTGCATTTGATACTATATATCTAGAGTATGGTAGAGGGAAGTGGAATTTCCGGTGTAGCGGTGAAATGCATAGATATCGGAAGGAACATCAGTGGCGAAGGCGACTTCCTGGACCAATACTGACGCTGAGGTGCGAAAGCATGGGGAGCAAACAGG	Coxiellales Coxiella
902.626.827.214.183	-651.684.158.923.225	24.250.713.434.999	-268.727.829.665.705	0.007203691	0.019810149	Bacteria	Proteobacteria	Deltaproteobacteria	PB19	PB19	PB19	TACGGAGGGTGCAAGCGTTGTTCGGAATTATTGGGCGTAAAGGGCGCGTAGGCGGGTTTTTAAGTCTGGTGTGAAATCCCTCGGCTCAACCGAGGACGTGCATTGGATACTGAAAACCTTGAGTCCTGGAGAGGAAAGCGGAATTCCCAGTGTAGAGGTGAAATTCGTAGATATTGGGAGGAACACCGGTGGCGAAGGCGGCTTTCTGGACAGTGACTGACGCTGAGGCGCGAAAGCGTGGGTAGCAAACAGG	PB19 PB19
91.976.449.488.956	-653.988.848.177.796	267.800.426.945.113	-2.442.075.450.133	0.014603094	0.034611754	Bacteria	Bacteroidetes	Bacteroidia	Flavobacteriales	Flavobacteriaceae	NS2b_marine_group	TACGGAGGATCCAAGCGTTATCCGGAATCATTGGGTTTAAAGGGTCCGTAGGTGGACAAATAAGTCAGAGGTGAAATCCTGCAGCTCAACTGTAGAACTGCCTTTGATACTGTTTGTCTTGAGTTATTATGAAGTGGTTAGAATGTGTAGTGTAGCGGTGAAATGCATAGATATTACACAGAATACCGATTGCGAAGGCAGATCACTAATAATTAACTGACACTGAGGGACGAAAGCGTGGGTAGCGAACAGG	Flavobacteriales NS2b_marine_group
162.733.691.321.172	-736.437.311.220.345	22.894.374.213.952	-321.667.368.733.561	0.00129686	0.005454441	Bacteria	Proteobacteria	Alphaproteobacteria	Puniceispirillales	SAR116_clade	SAR116_clade	TACGAAGGGGGCGAGCGTTGTTCGGAATTACTGGGCGTAAAGGGCGCGCAGGCGGCCAAATCAGTTAGGTGTGAAAGCCCCGGGCTTAACCTGGGAACTGCACTTAATACTGTTTGGCTAGAAAACGGAAGAGGAGAGTGGAATTCCCAGTGTAGAGGTGAAATTCGTAGATATTGGGAAGAACACCAGTGGCGAAAGCGGCTCTCTGGTCCGATTTTGACGCTGAGGCGCGAAAGCGTGGGGAGCAAACAGG	Puniceispirillales SAR116_clade
164.155.079.577.915	22.893.092.912.597	296.468.981.483.281	772.191.842.737.114	1.15E+00	2.14E+01	Bacteria	Bacteroidetes	Bacteroidia	Chitinophagales	Saprospiraceae	Saprospiraceae	TACGGAAGGTGCAAGCGTTATCCGGAATCACTGGGTTTAAAGGGTGCGTAGGCGGCGTAATAAGTCAGAGGTGAAAGCTCATCGCTTAACGATGGAACTGCCTTTGATACTGTTATGCTTGAATCAGGTTGAGGTTGGCGGAATGTGACATGTAGCGGTGAAATGCATAGATATGTCATAGAACACCAATTGCGTAGGCAGCTGACTGGACCTGCATTGACGCTGAGGCACGAAAGCGTGGGGAGCGAACAGG	Chitinophagales Saprospiraceae
110.055.579.963.679	-679.416.635.207.026	270.872.496.106.079	-250.825.257.260.875	0.012132991	0.030427611	Bacteria	Proteobacteria	Gammaproteobacteria	KI89A_clade	KI89A_clade	KI89A_clade	TACGGAGGGTACGAACGTTAATCGGAATTACTGGGCGTAAAGCGCGCGTAGGCGGTTCGTTAAGTGGGATGTGAAAGCCCCGGGCTCAACCTGGGAACTGCATTCCAAACTGGCAAACTAGAGTGTGGTAGAGGGAAGTAGAATTTGATGTGTAGCGGTGAAATGCGTAGATATATCAAGGAATACCAATGGCGAAGGCAGCTTCCTGGACTAACACTGACGCTGAGGTGCGAAAGCGTGGGGAGCAAACAGG	KI89A_clade KI89A_clade
111.275.564.931.753	-681.893.463.104.106	267.063.955.412.172	-255.329.650.177.505	0.010670861	0.027577106	Bacteria	Bacteroidetes	Bacteroidia	Flavobacteriales	Flavobacteriaceae	NS5_marine_group	TACGGAGGATCCAAGCGTTATCCGGAATCATTGGGTTTAAAGGGTCCGCAGGCGGTCTATTAAGTCAGAGGTGAAAGCCTACCGCTCAACGGTAGAACTGCCTTTGATACTGATAGACTTGAGTTATTGTGAAGTAGTTAGAATGTGTAGTGTAGCGGTGAAATGCATAGATATTACACAGAATACCGATTGCGAAAGCAGATTACTAACAATACACTGACGCTGAGGGACGAAAGCGTGGGTAGCGAACAGG	Flavobacteriales NS5_marine_group
608.992.707.698.273	-59.556.891.090.133	237.166.268.664.369	-251.118.725.380.025	0.012032585	0.030364583	Bacteria	Actinobacteria	Acidimicrobiia	Microtrichales	Microtrichaceae	Sva0996_marine_group	CACGTAGGGACCGAGCGTTGTCCGGATTTATTGGGCGTAAAGAGCTCGTAGGCGGTTCTGTAAGTCGGATGTGAAAACTCAGGGCTCAACCCTGAGACGCCATCTGATACTGCAGTGACTAGAGTCCGGTAGAGGAAGATGGAATTCCTGGTGTAGCGGTGGAATGCGCAGATATCAGGAGGAACACCAACGGCGAAGGCAGTCTTCTGGGCCGGTACTGACGCTGAGGAGCGAAAGCATGGGGAGCAAACAGG	Microtrichales Sva0996_marine_group
666.844.740.638.333	-608.208.989.709.152	265.613.723.579.648	-228.982.516.984.584	0.022031453	0.045659389	Bacteria	Proteobacteria	Gammaproteobacteria	Coxiellales	Coxiellaceae	Coxiella	TACAGAGGGTGCGAGCGTTAATCGGAATTACTGGGCGTAAAGAGCGCGTAGGTGGTCTACTAAGTCATGTGTGAAAGCCCTGAGCTCAACTTAGGAATTGCATGTGATACTGGTAGTCTAGAGTATGGTAGAGGGAAGTGGAATTTCCGGTGTAGCGGTGAAATGCATAGATATCGGAAGGAACACCAGTGGCGAAGGCGACTTCCTGGGCCAATACTGACACTGAGGCGCGAAAGCGTGGGGAGCAAACAGG	Coxiellales Coxiella
829.987.309.111.333	656.430.539.136.838	292.025.012.876.295	224.785.723.891.025	0.024585295	0.049750431	Bacteria	Bacteroidetes	Bacteroidia	Flavobacteriales	Flavobacteriaceae	Aureicoccus	TACGGAGGGTCCGAGCGTTATCCGGAATCATTGGGTTTAAAGGGTCCGTAGGCGGGCTATTAAGTCAGAGGTGAAATTGTGCAGCTCAACTGTAGAACTGCCTTTGATACTGATAGTCTTGAGTTATGGTGAGGTAGCCGGAACATGTGGTGTAGCGGTGAAATGCATAGATATCACATAGAACGCCGATTGCGAAGGCAGGTTACCAACCATATACTGACGCTGATGGACGAAAGCGTGGGGAGCGAACGGG	Flavobacteriales Aureicoccus
874.873.482.324.006	-647.348.983.622.957	244.161.243.330.463	-265.131.752.604.485	0.008017842	0.021769965	Archaea	Euryarchaeota	Thermoplasmata	Marine_Group_II	Marine_Group_II	Marine_Group_II	TACCGGCAGCTCAAGTGGTCGTCGCTTTTATTGGGCCTAAAACGTCCGTAGCCTGTTTAGTAAATTCGTGGGTAAATCAACCAGCTTAACTGGTTGAATTCTGCAAAGACTGCTAGACTAGGGACCGGGAGAGGTGTGAGGTACTCTGGGGGTAGAGGTAAAATTCTGTCATCCTTGGAGGACCACCAGTTGCGAAGGCGTCACACTAGAACGGATCCGACGGTCAGGGACGAAGCCTAGGGGCACGAACCGG	Marine_Group_II Marine_Group_II
95.884.743.476.705	-660.171.778.946.009	221.341.222.562.659	-298.259.750.851.029	0.002858136	0.01005033	Bacteria	Proteobacteria	Gammaproteobacteria	Francisellales	Francisellaceae	Francisellaceae	TACGGAGGGTGCGAGCGTTAATCGGAATTACTGGGCGTAAAGGGTTCGTAGGTGGTGAGATAAGTCAGATGTGAAAGCCCTGGGCTTAACCTGGGAGTTGCATATGAAACTGTTTGACTAGAGTTTGGTAGAGGATTGGGGAATTTCCAGTGTAGCGGTGAAATGCGTAGAGATTGGGAAGAAAATCGATGGCGAAGGCAACAATCTGGACCTGAACTGACACTGAGGGACGAAAGCGTGGGTAGCAAACAGG	Francisellales Francisellaceae
71.035.452.873.269	-617.088.180.183.258	241.978.462.663.751	-255.017.811.663.988	0.01076679	0.0276584	Bacteria	Bacteroidetes	Bacteroidia	Flavobacteriales	Flavobacteriaceae	NS4_marine_group	TACGGAGGATCCAAGCGTTATCCGGAATTATTGGGTTTAAAGGGTCCGCAGGCGGTCTATTAAGTCAGAGGTGAAATCTTGCAGCTCAACTGTAAAATTGCCTTTGATACTGGTAGACTTGAGTCATTGTGAAGTGGTTAGAATGTGTAGTGTAGCGGTGAAATGCATAGATATTACACAGAATACCAATTGCGAAGGCAGATCACTAACAATGTACTGACGCTCATGGACGAAAGCGTGGGGAGCGAACAGG	Flavobacteriales NS4_marine_group
224.250.285.908.754	799.632.587.363.531	274.142.873.552.383	291.684.615.763.225	0.003535901	0.01169742	Bacteria	Proteobacteria	Gammaproteobacteria	Alteromonadales	Alteromonadaceae	Aestuariibacter	TACGGAGGGTGCGAGCGTTAATCGGAATTACTGGGCGTAAAGCGCACGCAGGCGGATTGTCAAGCTAGAGGTGAAAGCCCCGCGCTCAACGTGGGAATTGCCTTTAGAACTGGCAGTCTAGAGTCTTGGAGAGGGGAGTGGAATTCCAGGTGTAGCGGTGAAATGCGTAGATATCTGGAGGAACATCAGTGGCGAAGGCGGCTCCCTGGCCAAAGACTGACGCTCATGTGCGAAAGTGTGGGTAGCGAACAGG	Alteromonadales Aestuariibacter
153.110.711.118.273	74.439.289.543.984	27.050.671.442.899	275.184.627.860.781	0.005926033	0.017062203	Bacteria	Proteobacteria	Alphaproteobacteria	Rhodobacterales	Rhodobacteraceae	Rhodobacteraceae	TACGGAGGGGGTTAGCGTTGTTCGGAATTACTGGGCGTAAAGCGCGCGTAGGCGGATTGGAAAGTTGGGGGTGAAATCCCGGGGCTCAACCCCGGAACTGCCTCCAAAACTATCAGTCTAGAGTTCGAGAGAGGTGAGTGGAATTCCGAGTGTAGAGGTGAAATTCGTAGATATTCGGAGGAACACCAGTGGCGAAGGCGGCTCACTGGCTCGATACTGACGCTGAGGTGCGAAAGTGTGGGGAGCAAACAGG	Rhodobacterales Rhodobacteraceae
130.398.784.643.288	-704.399.393.083.525	222.365.323.212.578	-316.775.737.739.526	0.001536197	0.006336811	Bacteria	Proteobacteria	Proteobacteria	Proteobacteria	Proteobacteria	Proteobacteria	TACGAAGGGAGCAAGCGTTGTTCGGAATGACTGGGCGTAAAGGGTGCGTAGGCGGCCCTGTAAGTAGAATGTTAAATTTTTGTGCTCAACACAAAAGCGCGTTCTATACTACAAGGCTAGAGTGTGGCAGAGGAAATAGGAATTCCTAGTGTAAGGGTGAAATCTATTGAGATTAGGAAGAACACCAAAAGCGAAGGCAAATTTCTGGGCCATTACTGACGTTCATGCACGAAAGTGTGGGGAGCAAACAGG	Proteobacteria Proteobacteria
136.479.260.145.935	222.404.577.163.991	296.638.346.749.829	749.749.921.413.755	6.50E+00	9.97E+01	Bacteria	Bacteroidetes	Bacteroidia	Chitinophagales	Chitinophagales	Chitinophagales	TACGTAGGGCGCAAGCGTTGTCCGGATTTATTGGGTTTAAAGGGTGCGCAGGCGGATTGATAAGTTAGTGGTGAAAGCGTCCGGCTTAACCGGATACCCGCCATTGATACTGTTAGTCTTGAGTGCGGATGAGGAGGTTGGAATGCGTGGTGTAGCGGTGAAATGCATAGATATCACGCAGAACGCCGATTGCGAAGGCAGACCTCTGGACCGTAACTGACGCTGAGGCACGAAAGCATGGGTAGCGAACAGG	Chitinophagales Chitinophagales
759.196.346.689.988	-626.540.267.995.504	266.764.325.103.967	-234.866.587.858.522	0.018840805	0.041449771	Archaea	Euryarchaeota	Thermoplasmata	Marine_Group_II	Marine_Group_II	Marine_Group_II	TACCGGCGCCTCAAGTGGTAGTCGCTTTTATTGGGCCTAAAACGTCCGTAGCCGGTCTGGTACATTCGTGGGTAAATCAACTCGCTTAACGAGTTGAATTCTGCGAGGACGGCCAGACTTGGGACCGGGAGAGGTGTGGGGTACTCTCAGGGTAGGGGTAAAATCCTGTCATCCTGAGAGGACCACCTGTTGCGAAGGCTCCACACTAGAACGGATCCGACGGTCAGGGACGAAGCCTAGGGGCACGAACCGG	Marine_Group_II Marine_Group_II
762.257.602.862.662	-627.565.837.223.769	266.268.787.267.218	-235.688.847.973.745	0.01842878	0.040752303	Bacteria	Proteobacteria	Alphaproteobacteria	Alphaproteobacteria	Alphaproteobacteria	Alphaproteobacteria	TACGGAGGGGGCAAGCGTTGTTCGGAATTACTGGGCGTAAAGGGCACGTAGGCGGCGATGCGGGTCAGGTGTGAAAGCCCCGGGCTTAACCTGGGAACTGCACTTGAAACTGCATTGCTTGAGGACGGAAGAGGAGAATGGAATTCCCAGTGTAGAGGTGAAATTCGTAGATATTGGGAAGAACACCAGTGGCGAAGGCGATTCTCTGGTCCGTATCTGACGCTGAGGTGCGAAAGCGTGGGGAGCAAACAGG	Alphaproteobacteria Alphaproteobacteria
751.631.394.820.208	-624.550.919.159.914	268.277.731.033.929	-232.800.134.678.687	0.019912032	0.042925939	Bacteria	Proteobacteria	Alphaproteobacteria	Rickettsiales	Midichloriaceae	MD3-55	TACGAAGGGGGCTAGCGTTACTCGGAATTATTGGGCGTAAAGCGTGCGTAGGCGGTAAAATAAGTTGGAAGTGAAAGCCTTTGGCTCAACCAAAGAATTGCTTTCAAAACTGTTTTACTAGAGTATCAAAGGGGATAGAGGAATTCCTAGTGTAGAGGTGAAATTCGTAGATATTAGGAGGAATACCGGAGGCGAAAGCGTCTATCTGGTTGATAACTGACGCTGTTGCACGAAAGCGTGGGGAGCAAACAGG	Rickettsiales MD3-55
173.509.606.721.989	762.747.198.111.678	268.144.258.522.079	284.454.048.099.215	0.004447553	0.01382609	Bacteria	Proteobacteria	Deltaproteobacteria	Bradymonadales	Bradymonadales	Bradymonadales	GACGGAGGGTGCAAACGTTGTTCGGAATCATTGGGCGTAAAGCGAGTGTAGGCGGCCTAGTAGGTCGGATGTGAAAGCCCAGGGCTCAACCCTGGAACTGCGTTCGAAACCACTAAGCTTGAGTACGAAAGAGGGTTGTGGAATTGTCGGTGTAGAGGTGAAATTCGTAGATATCGGCAAGAACATCAGTGGCGAAGGCGACAACCTGGTTCGATACTGACGCTCAGACTCGAAAGCGTGGGGAGCAAACAGG	Bradymonadales Bradymonadales
122.037.782.613.117	71.190.694.445.026	293.700.113.266.246	242.392.465.066.876	0.015353791	0.035797697	Bacteria	Bacteroidetes	Bacteroidia	Chitinophagales	Saprospiraceae	Portibacter	TACGGAGGGTGCAAGCGTTATCCGGAATCACTGGGTTTAAAGGGTGCGTAGGCGGCTGTATAAGTCAGAGGTGAAAGCTTACCGCTTAACGGTAAAACTGCCTTTGATACTGTACAGCTTGAGTGAGGTGGAGGTATGCGGAATGCGTCATGTAGCGGTGAAATGCATAGATATGACGTAGAACACCAATTGCGAAGGCAGCATACTATACCTTTACTGACGCTGAGTCACGAAAGCGTGGGGAGCGAACAGG	Chitinophagales Portibacter
144.601.663.371.595	227.135.245.165.148	29.566.497.989.516	768.218.289.652.323	1.56E+00	2.80E+01	Bacteria	Proteobacteria	Alphaproteobacteria	Caulobacterales	Hyphomonadaceae	Oceanicaulis	TACGGAGGGGGCTAGCGTTGTTCGGAATTACTGGGCGTAAAGCGCGCGTAGGCGGATCGATCAGTCAGAGGTGAAATCCCGGAGCTCAACTTCGGAACTGCCTTTGATACTGTCGATCTGGAGTCCGGGAGAGGTGTATGGAATTCCGAGTGTAGAGGTGAAATTCGTAGATATTCGGAGGAACACCAGAGGCGAAGGCGATACACTGGACCGGTACTGACGCTGAGGTGCGAAAGCGTGGGGAGCAAACAGG	Caulobacterales Oceanicaulis
109.588.219.350.487	69.673.114.259.628	245.434.182.670.709	283.876.978.754.448	0.004528782	0.013977319	Bacteria	Proteobacteria	Gammaproteobacteria	Alteromonadales	Alteromonadaceae	Agaribacter	TACGGAGGGTGCGAGCGTTAATCGGAATTACTGGGCGTAAAGCGCACGCAGGCGGTTATTTAAGCTAGAAGTGAAAGCCCCGGGCTCAACCTGGGAAGGCCTTTTAGAACTGGATAACTAGAGTCTTGGAGAGGGGAGTGGAATTCCACGTGTAGCGGTGAAATGCGTAGATATGTGGAGGAACATCAGTGGCGAAGGCGACTCCCTGGCCAAAGACTGACGCTCATGTGCGAAAGTGTGGGTAGCGAACAGG	Alteromonadales Agaribacter
272.192.557.222.072	235.950.095.450.747	296.540.899.100.421	795.674.715.246.762	1.77E-01	4.21E+00	Bacteria	Proteobacteria	Gammaproteobacteria	Francisellales	Francisellaceae	Francisella	TACGGGGGGTCCGAGCGTTAATCGGAATTACTGGGCGTAAAGGGTCTGTAGGTGGTTTGTTAAGTCAGATGTGAAAGCCCAGGGCTCAACCTTGGAACTGCATTTGATACTGGCAAACTAGAGTATGGTAGAGGAATGGGGAATTTCTGGTGTAGCGGTGAAATGCGTAGAGATCAGAAGGAACACCAATGGCGAAGGCAACATTCTGGACCAATACTGACACTGAGGGACGAAAGCGTGGGGATCAAACAGG	Francisellales Francisella
130.894.926.663.082	225.775.429.779.119	296.038.936.725.532	762.654.508.479.212	2.41E+00	3.98E+01	Bacteria	Bacteroidetes	Bacteroidia	Cytophagales	Cyclobacteriaceae	Cyclobacteriaceae	TACGGAGGGTGCAAGCGTTGTCCGGAATTATTGGGTTTAAAGGGTGCGTAGGCGGCGTATTAAGTCTGAGTTGAAATCCTGCAGCTTAACTGTAGAACTGGCTTAGATACTGGTATGCTTGAGTACACTAGAGGTAGGCGGAATTTATGATGTAGCGGTGAAATGCATAGATATCATAAAGAACACCAATTGCGAAGGCAGCTTACTGGAGTGTAACTGACGCTGAGGCACGAAAGCGTGGGTAGCGAACAGG	Cytophagales Cyclobacteriaceae
107.408.507.542.223	693.702.472.088.373	265.666.460.070.703	261.117.821.159.567	0.009023086	0.024345307	Bacteria	Proteobacteria	Gammaproteobacteria	Alteromonadales	Alteromonadaceae	Salinimonas	TACGGAGGGTGCAAGCGTTAATCGGAATTACTGGGCGTAAAGCGCACGCAGGCGGTTTGTTAAGCTAGATGTGAAAGCCCCGGGCTCAACCTGGGATGGTCATTTAGAACTGGCAGACTAGAGTTTTGGAGAGGGGAGTGGAATTCCAGGTGTAGCGGTGAAATGCGTAGATATCTGGAGGAACATCAGTGGCGAAGGCGACTCTCTGGCCAAAGACTGACGCTCATGTGCGAAAGTGTGGGTAGCGAACAGG	Alteromonadales Salinimonas
569.385.871.816.859	602.068.985.919.135	263.824.578.863.344	22.820.807.239.154	0.022484575	0.046152548	Bacteria	Proteobacteria	Gammaproteobacteria	Vibrionales	Vibrionaceae	Vibrionaceae	TACGGAGGGTGCGAGCGTTAATCGGAATTACTGGGCGTAAAGCGCATGCAGGCGGTTCGTTAAGTTAGATGTGAAAGCCCCGGGCTTAACCTGGGAGTTGCATTTAAGACTGGCGAGCTAGAGTCTTGTAGAGGGGGGTAGAATTTCAGGTGTAGCGGTGAAATGCGTAGAGATCTGAAGGAATACCGGTGGCGAAGGCGGCCCCCTGGACAAAGACTGACGCTCAGATGCGAAAGCGTGGGTAGCAAACAGG	Vibrionales Vibrionaceae
687.889.681.942.269	629.080.984.448.515	265.442.548.242.532	236.993.273.540.205	0.017791322	0.039546513	Bacteria	Proteobacteria	Alphaproteobacteria	Rhodobacterales	Rhodobacteraceae	Ruegeria	TACGGAGGGGGTTAGCGTTGTTCGGAATTACTGGGCGTAAAGCGCACGTAGGCGGACTGGAAAGTTGGGGGTGAAATCCCGGGGCTCAACCCCGGAACTGCCTCCAAAACTATCAGTCTAGAGTTCGAGAGAGGTGAGTGGAATTCCGAGTGTAGAGGTGAAATTCGTAGATATTCGGAGGAACACCAGTGGCGAAGGCGGCTCACTGGCTCGATACTGACGCTGAGGTGCGAAAGTGTGGGGAGCAAACAGG	Rhodobacterales Ruegeria
133.470.885.161.054	724.871.438.984.689	271.725.861.955.886	266.765.715.183.331	0.007638216	0.020871303	Bacteria	Proteobacteria	Deltaproteobacteria	Bradymonadales	Bradymonadales	Bradymonadales	GACGGAGGGTGCAAACGTTGTTCGGAATCATTGGGCGTAAAGCGAGTGTAGGCGGCCTGGTAGGTCGGATGTGAAAGCCCAGGGCTCAACCCTGGAACTGCGTTCGAAACCACCAAGCTTGAGTACGAAAGAGGGTTGTGGAATTGTCGGTGTAGAGGTGAAATTCGTAGATATCGGCAAGAACATCAGTGGCGAAGGCGACAACCTGGTTCGATACTGACGCTCAGACTCGAAAGCGTGGGGAGCAAACAGG	Bradymonadales Bradymonadales
982.226.775.885.372	680.632.364.365.015	292.782.978.417.963	232.469.922.958.901	0.020088049	0.043088864	Bacteria	Planctomycetes	Planctomycetes	Planctomycetes	Planctomycetes	Planctomycetes	TACGGAGATGGCAACCGTTGTTCGGAATCACTGGGCTTAAAGAGCACGTAGGCGGGAATATAAGTTGAATGTGAAATCCCATGGCTTACCCATGGAACTGCGTTCAAAACTGTGTTTCTTGAGTTTAGAAGGGGAAAGTGGAACTCCTAGTGGAGCGGTGAAATGCGTTGATATTAGGAGGAACGCCGGTGGCGAAAGCGACTTTCTGGTCTGTAACTGACGCTGAGGTGCGAAAGCTAGGGGAGCAAACGGG	Planctomycetes Planctomycetes
834.103.283.519.205	657.139.901.534.594	29.258.867.700.234	224.595.123.867.127	0.024707131	0.04976182	Bacteria	Proteobacteria	Gammaproteobacteria	Alteromonadales	Shewanellaceae	Ferrimonas	TACGGAGGGTGCGAGCGTTAATCGGAATTACTGGGCGTAAAGCGCATGCAGGCGGTCTGTTAAGCGAGATGTGAAAGCCCCGGGCTTAACCTGGGAACTGCATTTCGAACTGGCAGACTAGAGTCTTGTAGAGGGAGGTAGAATTTCAGGTGTAGCGGTGAAATGCGTAGAGATCTGAAGGAATACCAGTGGCGAAGGCGGCCTCCTGGACAAAGACTGACGCTCAGATGCGAAAGCGTGGGGAGCAAACAGG	Alteromonadales Ferrimonas
832.230.775.282.411	656.819.884.802.728	292.681.244.798.427	224.414.750.338.747	0.024822912	0.04976182	Bacteria	Proteobacteria	Gammaproteobacteria	Oceanospirillales	Nitrincolaceae	Amphritea	TACGGAGGGTCCGAGCGTTAATCGGAATTACTGGGCGTAAAGCGCGCGTAGGCGGTTTGTTAAGTCAGATGTGAAAGCCCAGGGCTCAACCTTGGAACTGCACCTGATACTGGCAAACTAGAGTACAGAAGAGGGTGGTGGAATTTCCTGTGTAGCGGTGAAATGCGTAGATATAGGAAGGAACACCAGTGGCGAAGGCGACCACCTGGTCTGATACTGACGCTGAGGTGCGAAAGCGTGGGGAGCAAACAGG	Oceanospirillales Amphritea
973.180.470.635.555	679.693.073.004.999	240.439.860.660.344	282.687.351.064.957	0.004700489	0.014231957	Bacteria	Bacteroidetes	Bacteroidia	Flavobacteriales	Flavobacteriales	Flavobacteriales	TACGGAGGGTGCAAGCGTTATCCGGATTTATTGGGTTTAAAGGGTGCGCAGGCGGAAGATTAAGTCAGTGGTGAAAGCCCGCAGCTCAACTGCGGAACTGCCATTGATACTGGTTTTCTTGAGTATGTTCGAAGTAAGCGGAATAAGGCATGTAGCGGTGAAATGCATAGATATGCCTTAGAACACCGATAGCGAAGGCAGCTTACTAGGTCATAACTGACGCTGAGGCACGAAAGCGTGGGGAGCGAACAGG	Flavobacteriales Flavobacteriales
145.875.553.865.741	737.520.027.330.069	270.644.949.818.063	27.250.463.303.522	0.006429246	0.017910044	Bacteria	Bacteroidetes	Bacteroidia	Flavobacteriales	Cryomorphaceae	Cryomorphaceae	TACGGAGGGTCCAAGCGTTATCCGGATTCATTGGGTTTAAAGGGTGCGTAGGCGGGATGCTAAGTCAGTGGTGAAAGCCCACAGCTCAACTGTGGAACTGCCATTGATACTGGTAACCTAGAGTACGATTGAAGTGGACGGAATATGGCATGTAGCGGTGAAATGCATAGAGATGCCATAGAACACCGATAGCGAAGGCAGTTCACTAAGCCGTAACTGACGCTGATGCACGAAAGCGTGGGTAGCGAACAGG	Flavobacteriales Cryomorphaceae
556.139.588.071.716	-581.220.420.522.807	245.187.531.643.637	-237.051.377.215.857	0.017763382	0.039546513	Bacteria	Proteobacteria	Alphaproteobacteria	Parvibaculales	OCS116_clade	OCS116_clade	TACGGAGGGGGCTAACGTTGTTCGGAATTACTGGGCGTAAAGCGCGCGTAGGCGGGTTAGACAGTTGAGGGTGAAATCCCGGAGCTTAACTCCGGAACTGCCTTCAATACTACTAATCTTGAGTTCGGAAGAGGTGAGTGGAATTCCTAGTGTAGAGGTGAAATTCGTAGATATTAGGAAGAACATCAGTGGCGAAGGCGACTCACTGGTCCGATACTGACGCTGAGGTGCGAAAGCGTGGGGAGCAAACAGG	Parvibaculales OCS116_clade
752.418.125.150.006	642.331.340.722.171	268.026.933.558.964	239.651.788.793.406	0.016551686	0.037584136	Bacteria	Bacteroidetes	Bacteroidia	Chitinophagales	Chitinophagales	Chitinophagales	TACGTAGGGCGCAAGCGTTGTCCGGATTTATTGGGTTTAAAGGGTGCGCAGGCGGATGAATAAGTTAGTGGTGAAAGCGTCCGGCTTAACCGGATACCCGCCATTGATACTGTTTATCTTGAGTGCGGATGAGGAAGTTAGAATGCGTGGTGTAGCGGTGAAATGCATAGATATCACGCAGAATACCGATTGCGAAGGCAGACTTCTGGTCCGTAACTGACGCTGAGGCACGAAAGCGTGGGTAGCGAACAGG	Chitinophagales Chitinophagales
152.031.677.396.807	742.876.612.410.677	296.400.997.956.484	250.632.291.231.267	0.012199415	0.030427611	Bacteria	Proteobacteria	Gammaproteobacteria	Alteromonadales	Shewanellaceae	Psychrobium	TACGGAGGGTCCGAGCGTTAATCGGAATTACTGGGCGTAAAGCGTACGCAGGCGGTTTGTTAAGCGAGATGTGAAAGCCCCGGGCTTAACCTGGGAACTGCATTTCGAACTGACAAACTAGAGTTTTGTAGAGGGTGGTAGAATTTCAGGTGTAGCGGTGAAATGCGTAGAGATCTGAAGGAATACCAGTGGCGAAGGCGGCCACCTGGACAATAACTGACGCTCATGTACGAAAGCGTGGGGAGCAAACGGG	Alteromonadales Psychrobium
829.966.271.567.476	656.218.363.607.591	267.209.588.425.916	245.581.892.279.112	0.014056397	0.033501078	Bacteria	Proteobacteria	Gammaproteobacteria	Alteromonadales	Alteromonadaceae	Aestuariibacter	TACGGAGGGTGCGAGCGTTAATCGGAATTACTGGGCGTAAAGCGCACGCAGGCGGATTGTCAAGCTAGAGGTGAAAGCCCCGCGCTCAACGTGGGAATTGCCTTTAGAACTGGCAGTCTAGAGTCTTGGAGAGGGGAGTGGAATTCCAGGTGTAGCGGTGAAATGCGTAGAGATCTGGAGGAACATCAGTGGCGAAGGCGACTCCCTGGCCAAAGACTGACGCTCATGTGCGAAAGTGTGGGTAGCGAACAGG	Alteromonadales Aestuariibacter
422.110.843.890.748	559.818.137.978.083	23.881.247.418.565	234.417.460.765.842	0.019069242	0.041738289	Bacteria	Proteobacteria	Alphaproteobacteria	Kordiimonadales	Kordiimonadaceae	Kordiimonas	TACGGAGGGAGCTAGCGTTGTTCGGAATTACTGGGCGTAAAGCGCGCGTAGGCTGCTTTGCAAGTAGAGGGTGAAATCCCGGGGCTCAACCCCGGAACTGCCTTCTAAACTGCAGAGCTAGAATCCTGGAGAGGTGAGTAGAATTCCTAGTGTAGAGGTGAAATTCGTAGATATTAGGAAGAATACCAGTGGCGAAGGCGGCTCACTGGACAGGTATTGACGCTGAGGTGCGAAAGCGTGGGGAGCGAACAGG	Kordiimonadales Kordiimonas
