# Supplementary material for: Concordance of microbial and visual health indicators of white-band disease in nursery reared Caribbean coral Acropora cervicornis
Source: PeerJ. 2023 Jun 21;11:e15170. doi: 10.7717/peerj.15170 (PMC10290447; doi:10.7717/peerj.15170)
Supplement: Table S4 [file peerj-11-15170-s008.csv]

DeSeq2 analysis Healthy 2017 vs Healthy 2019 with no Rickettsiales
baseMean	log2FoldChange	lfcSE	stat	pvalue	padj	Kingdom	Phylum	Class	Order	Family	Genus	ASV	Order and Genus
291.361.638.756.399	790.528.192.871.602	257.582.050.105.936	306.903.447.870.875	0.002147518	0.046350598	Bacteria	Proteobacteria	Gammaproteobacteria	Oceanospirillales	Endozoicomonadaceae	Endozoicomonas	TACGGAGGGTGCAAGCGTTAATCGGAATTACTGGGCGTAAAGCGTGCGTAGGCGGCCTTTTAAGTTGGATGTGAAAGCCCCGGGCTCAACCTGGGAACGGCATCCAAAACTGAGAGGCTCGAGTGCGGAAGAGGAGTGTGGAATTTCCTGTGTAGCGGTGAAATGCGTAGATATAGGAAAGAACACCAGTGGCGAAGGCGACACTCTGGTCTGACACTGACGCTGAGGTACGAAAGCGTGGGGAGCAAACAGG	Oceanospirillales Endozoicomonas
350.698.000.201.604	236.422.329.561.951	296.515.702.197.009	797.334.939.803.184	1.54E-01	2.00E+01	Bacteria	Cyanobacteria	Oxyphotobacteria	Synechococcales	Cyanobiaceae	Prochlorococcus_MIT9313	TACGGGAGTGGCAAGCGTTATCCGGAATTATTGGGCGTAAAGCGTCCGCAGGCGGCTTTTCAAGTCTGCTGTTAAAGCGTGGAGCTTAACTCCATCATGGCAGTGGAAACTGAAAGGCTTGAGTATGGTAGGGGCAGAGGGAATTCCCGGTGTAGCGGTGAAATGCGTAGATATCGGGAAGAACACCAGTGGCGAAGGCGCTCTGCTGGGCCATTACTGACGCTCATGGACGAAAGCCCGGGGAGCGAAAGGG	Synechococcales Prochlorococcus_MIT9313
50.179.574.056.661	869.507.203.211.932	238.714.466.401.701	364.245.710.081.413	0.000270048	0.017447918	Bacteria	Proteobacteria	Gammaproteobacteria	Oceanospirillales	Marinomonadaceae	Marinomonas	TACAGAGGGTGCGAGCGTTAATCGGAATTACTGGGCGTAAAGCGCGCGTAGGCGGTTTGTTAAGTCGGATGTGAAATCCCAGGGCTCAACCTTGGAATGGCACCCGATACTGGCAGGCTAGAGTACGGTAGAGGGGTGTGGAATTTCCTGTGTAGCGGTGAAATGCGTAGATATAGGAAGGAACATCAGTGGCGAAGGCGACACCCTGGACCGATACTGACGCTGAGGTGCGAAAGCGTGGGGAGCAAACAGG	Oceanospirillales Marinomonas
117.067.122.067.312	685.267.274.510.973	177.678.034.222.153	385.679.230.137.236	0.000114885	0.009918379	Bacteria	Proteobacteria	Gammaproteobacteria	Oceanospirillales	Litoricolaceae	Litoricola	TACGAAAGGTGCAAGCGTTAATCGGAATTACTGGGCGTAAAGCGTACGTAGGCGGTTGATTAAGCAGGATGTGAAAGCCCCGAGCTCAACTTGGGAACTGCATCCTGAACTGGTCAACTAGAGTACAGCAGAGGAGAGTGGAATTTCTCGTGTAGCGGTGAAATGCGTAGATATGAGAAGGAACACCAGTGGCGAAGGCGACTCTCTGGGTTGATACTGACGCTGAGGTACGAAAGCGTGGGGAGCAAACAGG	Oceanospirillales Litoricola
49.554.317.408.332	-573.922.421.075.757	176.617.348.000.608	-324.952.462.242.714	0.001155981	0.0299399	Bacteria	Actinobacteria	Actinobacteria	Micrococcales	Micrococcaceae	Renibacterium	TACGTAGGGTGCAAGCGTTATCCGGAATTATTGGGCGTAAAGAGCTCGTAGGCGGTTTGTCGCGTCTGTCGTGAAAGTCCGGGGCTCAACTCCGGATCTGCGGTGGGTACGGGCAGACTAGAGTGATGTAGGGGAGACTGGAATTCCTGGTGTAGCGGTGGAATGCGCAGATATCAGGAGGAACACCGATGGCGAAGGCAGGTCTCTGGGCATTAACTGACGCTGAGGAGCGAAAGCATGGGGAGCGAACAGG	Micrococcales Renibacterium
313.947.834.025.472	-247.363.819.947.692	296.558.609.621.534	-834.114.444.572.612	7.36E-03	1.91E+00	Bacteria	Proteobacteria	Gammaproteobacteria	Oceanospirillales	Halomonadaceae	Halomonas	TACGGAGGGTGCGAGCGTTAATCGGAATTACTGGGCGTAAAGCGCGCGTAGGTGGCTTGATAAGCCGGTTGTGAAAGCCCCGGGCTCAACCTGGGAACGGCATCCGGAACTGTCAGGCTAGAGTGCAGGAGAGGAAGGTAGAATTCCCGGTGTAGCGGTGAAATGCGTAGAGATCGGGAGGAATACCAGTGGCGAAGGCGGCCTTCTGGACTGACACTGACACTGAGGTGCGAAAGCGTGGGTAGCAAACAGG	Oceanospirillales Halomonas
29.057.864.248.733	790.977.349.578.877	22.554.303.608.032	350.699.078.688.111	0.000453205	0.019563342	Bacteria	Marinimicrobia_(SAR406_clade)	Marinimicrobia_(SAR406_clade)	Marinimicrobia_(SAR406_clade)	Marinimicrobia_(SAR406_clade)	Marinimicrobia_(SAR406_clade)	TACGAGGGGTGCTAGCGTTGTCCGGATTTACTGGGCGTAAAGGGTACGTAGGCGTTTTAATAAGTTGTATGTTAAATATCTTAGCTTAACTAAGAAAATGCATCCAAAACTGTTGAAATAGAGTTTGAGAGAGGAACGCAGAATTCATGGTGGAGCGGTGACATGCGTAGATATCATGAGGAAAGTCAAATGCGAAGGCAGCCTTCTGGCTCAAAACTGACGCTGAGGTACGAAAGCGTGGGGAGCGAACAGG	Marinimicrobia_(SAR406_clade) Marinimicrobia_(SAR406_clade)
241.137.036.065.294	764.017.653.379.131	224.383.437.083.972	340.496.457.005.964	0.000661726	0.021423392	Bacteria	Proteobacteria	Gammaproteobacteria	SAR86_clade	SAR86_clade	SAR86_clade	TACGGAGGGTCCAAGCGTTAATCGGAATTACTGGGCGTAAAGCGCGCGTAGGCGGTTTAGCAAGTTGTATGTGAAAGCCCTGGGCTCAACCTAGGAACTGCATTCAAAACTACTAAGCTAGAGTACGAGAGAGGAGAGTAGAATTTCTGGTGTAGCGGTGAAATGCGTAGATATCAGAAGGAATACCAATGGCGAAGGCAGCTCTCTGGCTCGTCACTGACGCTGAGGTGCGAAAGCGTGGGTAGCAAACAGG	SAR86_clade SAR86_clade
109.544.544.695.827	-710.485.465.787.903	198.172.311.460.432	-358.519.038.584.137	0.000336832	0.017447918	Bacteria	Planctomycetes	Pla3_lineage	Pla3_lineage	Pla3_lineage	Pla3_lineage	TACGAATGCTGCAAGCGTAGTTCGGAATCACTGGGCATAAAGAGCACGTAGGCGGCCTATTAAGTCAGCTGTGAAATCCCTCGGCTTAACCGAGGAACTGCAGCTGATACTGATAGGCTTGAGTACGGGAGGGGAGAGCGGAATTCCTGGTGGAGCGGTGATATGCGTAGAGATCAGGAGGAACGCCGGTGGCGAAAGCGGCTCTCTGGACCGTTACTGACGCTGAGGTGCGAAAGCTAGGGGAGCGAACAGG	Pla3_lineage Pla3_lineage
124.501.573.518.381	-727.902.122.665.396	240.237.178.057.026	-302.993.120.612.085	0.002446094	0.048733728	Bacteria	Proteobacteria	Gammaproteobacteria	OM182_clade	OM182_clade	OM182_clade	TACGGAGGGTACGAACGTTAATCGGAATTACTGGGCGTAAAGCGCGCGTAGGTGGTTTGTTAAGTGGGATGTGAAAGCCCTAGGCTCAACCTAGGAACTGCATTCCAAACTGACAAACTAGAGTACGATAGAGGGGGGTAGAATTCAGAGTGTAGCGGTGAAATGCGTAGATATTCTGAGGAATACCAGTGGCGAAGGCGGCCCCCTGGATTGATACTGACACTGAGGTGCGAAAGCGTGGGGAGCAAACAGG	OM182_clade OM182_clade
101.947.083.495.127	55.469.104.146.592	175.520.051.048.086	316.027.165.075.263	0.001576221	0.037112841	Bacteria	Proteobacteria	Alphaproteobacteria	SAR11_clade	Clade_I	Clade_Ib	TACGAAGGGACCTAGCGTAGTTCGGAATTACTGGGCTTAAAGAGTTCGTAGGTGGTTAAAAAAGTTGGTAGTGAAATCCCAGAGCTTAACTCTGGAACTGCTATCAAAACTTTTTAGCTAGAGTATGATAGAGGAAAGCAGAATTTCTAGTGTAGAGGTGAAATTCGTAGATATTAGAAAGAATACCAATTGCGAAGGCAGCTTTCTGGATCATTACTGACGCTGAGGAACGAAAGCATGGGTAGCGAAGAGG	SAR11_clade Clade_Ib
105.918.863.341.976	646.227.833.544.877	196.879.959.576.096	328.234.440.385.032	0.001029478	0.029626084	Bacteria	Bacteroidetes	Bacteroidia	Flavobacteriales	Flavobacteriaceae	NS5_marine_group	TACGGAGGATCCAAGCGTTATCCGGAATTATTGGGTTTAAAGGGTCCGTAGGCGGTTTTTTAAGTCAGAGGTGAAATCCTGCAGCTCAACTGTAGCATTGCCTTTGATACTGAAAGACTTGAGTTATTGTGAAGTAGTTAGAATGTGTAGTGTAGCGGTGAAATGCATAGATATTACACAGAATACCGATTGCGAAAGCAGATTACTAACAATACACTGACGCTCATGGACGAAAGCGTGGGTAGCGAACAGG	Flavobacteriales NS5_marine_group
155.777.688.122.284	701.512.534.497.876	204.610.065.320.092	342.853.384.754.279	0.000606851	0.021423392	Bacteria	Proteobacteria	Gammaproteobacteria	Coxiellales	Coxiellaceae	Coxiella	TACAGAGGGTGCAAGCGTTAATCGGAATTACTGGGCGTAAAGCGCACGTAGGCGGGCTATTAAGTCATATGTGAAAGCCCTGAGCTCAACTTAGGAATTGCACGTGATACTGATAGCCTAGAGTATGGTAGAGGAAAGTGGAATTTCCGGTGTAGCGGTGAAATGCATAGATATCGGAAGGAACATCAGAGGCGAAGGCGACTTTCTGGGCCATTACTGACGCTGAGGTGCGAAAGCGTGGGGAGCAAACAGG	Coxiellales Coxiella
